# Supplementary material for: Phylogenetic divergence of GABAB receptor signaling in neocortical networks over adult life
Source: Nat Commun. 2025 May 6;16:4194. doi: 10.1038/s41467-025-59262-8 (PMC12056048; doi:10.1038/s41467-025-59262-8)
Supplement: Supplementary file 4 — Source Data File [file 41467_2025_59262_MOESM4_ESM.xlsx]

## Sheet: Figure 1 + Table S1&S2
Cell_ID	Animal/Case_ID	Species	Strain	Group	Age	Sex	Layer	Slice	Cell		Vm	Rinput	Tau	Capacitance	Rheo	Vthresh	amp	RT(20-80)	T1/2	Rise	Decay	IF Slope
	NU	Human	Human	Control	65	M	L23	1	1		-64.5569	72.0108	11.7169	162.71	100	-42.1356	85.6181	0.103501	0.326795	434.57	256.104	0.0897143
	PB 0	Human	Human	Control	53	M	L23	2	1		-61.4136	151.001	21.8581	144.755	100	-34.2285	97.0988	0.206124	0.885269	234.009	71.4112	0.028		37
	PB 3	Human	Human	Control	75	M	L23	1	1		-79.2664	139.16	11.0647	79.5105	150	-51.2238	93.1966	0.110224	0.385347	391.724	211.914	0.0851429
	PB 8	Human	Human	Control	60	F	L23	1	1		-69.9402	364.746	15.0767	41.3348	50	-43.8385	102.441	0.137365	0.557623	372.559	136.475	0.108571
	PB 8	Human	Human	Control	60	F	L23	2	1		-59.949	345.855	17.4113	50.3427	50	-37.381	96.7717	0.149504	0.614233	345.337	118.408	0.0822857
	PB 10	Human	Human	Control	50	M	L23	3	1		-65.1789	236.706	25.6509	108.366	50	-39.4684	92.043	0.186217	0.849534	256.226	74.4629	0.100571
	PB 10	Human	Human	Control	50	M	L23	4	1		-71.9746	45.5994	8.17468	179.272	500	-36.4044	117.637	0.15588	0.592607	408.936	145.752	0.0114286
	PB 10	Human	Human	Control	50	M	L23	6	1		-72.428	64.2328	8.29163	129.087	300	-41.2384	113.065	0.153147	0.642302	394.409	132.813	0.048
	PB 19	Human	Human	Control	65	M	L23	1	1		-49.9183	51.4758	17.9757	349.207	400		98.1527	0.315548	1.13159	131.226	60.5469	0.008
	PB 19	Human	Human	Control	65	M	L23	2	1		-77.9895	54.3946	6.90099	126.869	400	-41.1774	123.19	0.216511	0.92518	295.044	88.1348	0.016
	PB 19	Human	Human	Control	65	M	L23	3	1		-68.1204	141.416	14.3152	101.228	150	-35.3241	108.227	0.19492	0.784212	258.179	101.563	0.0497143
	PB 19	Human	Human	Control	65	M	L23	4	1		-70.8666	93.7634	15.5437	165.776	200	-35.3577	120.824	0.203621	0.87398	304.199	92.7734	0.0437143
	PB 19	Human	Human	Control	65	M	L23	5	1		-68.3155	123.18	18.7958	152.588	100	-27.7283	112.952	0.23078	0.721223	215.576	94.9707	0.04
	PB 20	Human	Human	Control	30	M	L23	1	1		-64.3817	296.352	27.0061	91.1285	50	-41.4368	99.5838	0.209532	0.792795	267.212	105.713	0.0988571
	PB 20	Human	Human	Control	30	M	L23	2	1		-69.5451	64.7874	15.7337	242.851	200	-43.6066	117.14	0.195309	1.02628	351.807	82.0313	0.0131429
	PB 26	Human	Human	Control	72	M	L23	1	1		-67.2323	221.028	51.9074	234.845	50	-45.9839	120.593	0.306301	2.04753	282.227	43.2129	0.0411429
	PB 26	Human	Human	Control	72	M	L23	3	1		-66.5407	215.362	13.1844	61.2197	25	-48.4131	105.84	0.336771	2.02885	187.622	40.7715	0.0834286
	PB 35	Human	Human	Control	32	M	L23	6	1		-73.1892	37.7611	12.4062	328.544	400	-41.9006	122.705	0.16206	1.004	430.298	70.3125	0.00371429
	PB 35	Human	Human	Control	32	M	L23	7	1		-77.4313	60.1075	10.8661	180.778	200	-48.2666	123.812	0.131605	0.707428	552.124	117.065	0.0462857
	HBRT9	Human	Human	Control	65	M	L23	4	1		-75.7378	69.816	15.8908	227.61	200	-47.9889	114.756	0.144514	0.697393	508.179	106.812	0.0425714
	HBRT9	Human	Human	Control	65	M	L23	6	1		-63.7092	54.4521	9.11893	167.467	200	-42.5079	106.326	0.115549	0.671962	542.847	101.807	0.0377143
	HBRT9	Human	Human	Control	65	M	L23	2	1		-72.5539	63.4623	10.2611	161.688	200	-23.8525	120.597	0.127114	0.605339	404.419	104.004	0.0351429
	HBRT9	Human	Human	Control	65	M	L23	3	1		-66.6247	149.711	14.2778	95.3691	100	-33.4473	111.032	0.174695	0.604847	354.614	124.146	0.05
	HBRT28	Human	Human	Control	77	M	L23	2	1		-65.2912	109.824	18.2082	165.794	100	-40.0787	108.965	0.143654	0.672619	369.507	117.31	0.0505714
	HBRT28	Human	Human	Control	77	M	L23	2	1		-63.628	446.474	23.6272	52.9195	50	-41.9891	105.77	0.175474	0.734561	363.159	108.032	0.110286
	HBRT37	Human	Human	Control	74	M	L23	3	1		-70.3834	40.5304	15.1048	372.678	500	-36.499	116.09	0.184543	0.710369	321.899	107.178	0.00428571
	HBRT39	Human	Human	Control	65	M	L23	5	1		-70.1296	62.9253	16.3371	259.627	200	-40.2985	113.75	0.11622	0.602871	496.46	117.92	0.03
	HBRT42	Human	Human	Control	42	M	L23	7	1		-71.5979	45.9229	10.8617	236.52	300	-42.6178	121.895	0.110358	0.512044	638.184	160.4	0.03
	HBRT42	Human	Human	Control	72	M	L23	7	2		-66.2844	53.7295	11.9482	222.377	200	-39.032	122.432	0.131137	0.546031	633.911	161.011	0.0411429
	HBRT43	Human	Human	Control	43	F	L23	1	1		-70.128	107.558	26.9571	250.628	100	-40.1093	122.924	0.249659	1.71503	282.227	43.8232	0.0248571
	HBRT47	Human	Human	Control	72	M	L23	6	1		-73.4718	50.7031	13.4458	265.187	400	-41.3422	121.838	0.159252	0.661054	406.494	141.113	0.0237143
	HBRT54	Human	Human	Control	37	F	L23	8	1		-75.2501	88.3192	17.7291	200.739	200	-42.7521	120.401	0.129732	0.762269	476.685	104.248	0.0405714
	HBRT54	Human	Human	Control	37	F	L23	3	1		-69.0003	102.722	19.5723	190.537	200	-43.3746	122.364	0.119978	0.767587	604.492	118.408	0.0408571
	HBRT94	Human	Human	Control	35	F	L23	3	1		-71.7398	28.2888	10.1129	357.488	400	-49.1364	117.784	0.12432	0.736282	575.684	103.149	0.00514286
	HBRT94	Human	Human	Control	35	F	L23	5	1		-78.8277	41.1946	9.9375	241.233	400	-48.4711	122.542	0.116659	0.565813	586.792	142.578	0.0211429
	HBRT91	Human	Human	Control	54	M	L23	2	1		-70.6439	51.3129	11.8556	231.045	200	-48.056	115.107	0.176667	0.795371	455.933	95.0928	0.0374286
	HBRT93	Human	Human	Control	62	M	L23	3	1		-77.3583	94.3984	15.8693	168.11	200	-47.6929	115.635	0.117502	0.572564	526.123	131.226	0.0525714
	NU3	Human	Human	Control	50	M	L5	1	1		-65.3931	216.918	40.7716	187.959	100	-35.5743	107.772	0.201066	1.12311	269.165	65.3076	0.0342857
	PB8	Human	Human	Control	60	F	L5	2	1		-76.9389	172.404	25.3238	146.886	100	-48.7701	69.9572	0.180745	0.727209	151.733	66.1621	0.08
	PB10	Human	Human	Control	50	M	L5	2	1		-67.2485	74.2086	13.2931	179.132	300	-34.5703	105.472	0.165107	0.694353	299.805	107.788	0.034
	PB10	Human	Human	Control	50	M	L5	5	1		-72.136	108.942	12.3868	113.701	200	-38.6597	92.4626	0.188718	0.770297	209.106	90.6982	0.0488571
	PB10	Human	Human	Control	50	M	L5	8	1		-72.1172	142.598	7.629	53.5	100	-41.0248	108.961	0.152584	0.583889	387.085	123.535	0.0922857
	PB26	Human	Human	Control	72	M	L5	2	1		-66.7144	189.804	25.3856	133.746	100	-47.0917	114.539	0.4151	1.88086	198.12	46.1426	0.0342857
	PB35	Human	Human	Control	32	M	L5	5	1		-73.1176	51.2947	9.79576	190.97	300	-32.3746	126.278	0.173146	0.82218	344.116	99.3653	0.0194286
	PB35	Human	Human	Control	32	M	L5	7	1		-64.9602	74.3363	11.7042	157.449	100	-55.0354	98.4098	0.160362	0.521066	467.407	160.034	0.0734286
	HBRT9	Human	Human	Control	65	M	L5	4	1		-71.6939	91.4716	17.5031	191.35	100	-55.1361	107.949	0.131767	0.665095	526.367	119.019	0.0631429
	HBRT9	Human	Human	Control	65	M	L5	4	2		-58.3213	48.5619	14.5975	300.596	200	-39.4684	94.2018	0.211695	0.985492	257.202	67.9932	0.0282857
	HBRT9	Human	Human	Control	65	M	L5	5	1		-70.1188	173.365	14.0987	81.3238	100	-35.7788	113.834	0.131188	0.529801	450.928	140.137	0.0728571
	HBRT16	Human	Human	Control	74	F	L5	3	1		-67.5762	112.385	16.3233	145.244	100	-37.1674	104.968	0.186542	0.739529	294.067	91.0645	0.0594286
	HBRT37	Human	Human	Control	74	M	L5	1	1		-71.8403	74.965	19.4135	258.968	200	-40.7867	109.937	0.212865	0.86025	264.038	81.7871	0.0251429
	HBRT37	Human	Human	Control	74	M	L5	2	1		-55.2376	33.9281	13.8917	409.445	300	-33.1757	107.175	0.14792	0.501115	448.975	157.715	0.0202857
	HBRT94	Human	Human	Control	35	F	L5	4	1		-70.6409	33.4595	11.7936	352.474	300	-49.5697	112.944	0.0997302	0.47196	635.254	179.199	0.0185714
	HBRT94	Human	Human	Control	35	F	L5	6	1		-73.1584	22.5661	13.4058	594.068	500	-50.3387	106.9	0.139798	0.450573	468.872	197.754	0.00714286
20170204_02	325	Rat	WT FLOX	Control	1M	M	L23	2	1		-72.5994	72.8338	16.3323	224.241	200	-37.9181	116.619	0.162715	1.00942	369.995	74.4629	0.0357143
20170204_06	325	Rat	WT FLOX	Control	1M	M	L23	6	1		-79.2009	54.0446	9.02382	166.97	500	-44.0613	128.325	0.106585	0.740269	639.038	103.638	0.00428571
20170208_01	337	Rat	WT FLOX	Control	1M	M	L23	1	1		-81.9621	55.705	12.11	217.395	500	-39.9536	130.347	0.125543	0.795372	531.738	92.4072	0.00142857
20170208_07	337	Rat	WT FLOX	Control	1M	M	L23	7	1		-74.3862	67.0866	9.30602	138.717								0
20170211_02	352	Rat	WT FLOX	Control	1M	M	L23	2	1		-83.1478	61.744	13.6515	221.098	300	-43.6615	125.05	0.117657	0.723317	503.784	105.225	0.022
20170218_02	113	Rat	CDKL5	Control	1M	M	L23	2	1		-71.5191	51.8985	13.076	251.953	400	-38.1104	127.995	0.104313	0.689837	662.842	110.352	0.0231429
20170218_07	113	Rat	CDKL5	Control	1M	M	L23	7	1		-78.3219	39.2099	12.2709	312.954	400	-41.7267	126.687	0.104567	0.623795	621.826	120.972	0.00942857
20170220_02	114	Rat	CDKL5	Control	1M	M	L23	2	1		-83.6226	50.2487	11.8414	235.656	400	-41.6473	131.403	0.126636	0.895837	520.752	74.585	0.00942857
20190218_02	1154	Rat	CDKL5	Control	1M	M	L23	2	1		-81.0687	27.5092	12.3271	448.108	800	-39.5905	130.711	0.125294	0.783721	487.427	95.8252	0
20190218_07	1154	Rat	CDKL5	Control	1M	M	L23	7	1		-77.183	43.3557	8.40543	193.871	500	-35.5499	132.101	0.116708	0.767619	520.63	99.4873	0.00857143
20190219_02	1155	Rat	CDKL5	Control	1M	M	L23	2	1		-79.8709	38.6933	8.6171	222.703								0
20190219_03	1155	Rat	CDKL5	Control	1M	M	L23	3	1		-76.9605	30.9324	12.1742	393.574								0
20190219_04	1155	Rat	CDKL5	Control	1M	M	L23	4	1		-82.9772	56.7031	9.6023	169.343	400	-42.1875	126.651	0.166544	0.962103	364.38	82.6416	0.0222857
20190219_06	1155	Rat	CDKL5	Control	1M	M	L23	6	1		-71.1715	24.5521	7.31374	297.887								0
20190221_02	1469	Rat	LRGDEL	Control	1M	F	L23	2	1		-80.0551	48.1518	15.3664	319.124	300	-40.6677	127.597	0.143414	1.01873	479.248	79.1016	0.0197143
20190221_04	1469	Rat	LRGDEL	Control	1M	F	L23	4	1		-90.1142	48.8706	9.40295	192.405	500	-45.3522	128.809	0.170231	0.978544	349.854	79.3457	0.00714286
20201215_01	1752	Rat	CRLLE	Control	1M	M	L23	1	1		-73.8444	68.2573	10.8257	158.601	300	-32.0404	122.234	0.169942	1.20504	343.262	56.6406	0.0314286
20201216_01	1753	Rat	CRLLE	Control	1M	M	L23	1	1		-66.9217	93.356	15.0224	160.915	100	-40.4907	107.532	0.13895	0.85591	401.001	86.1817	0.0482857
20201216_02	1753	Rat	CRLLE	Control	1M	M	L23	2	1		-76.8093	34.5192	10.429	302.122	600	-35.846	131.24	0.13518	0.912635	486.816	79.1016	0
20170401_02	369	Rat	WT FLOX	Control	1M	M	L23	2	1		-79.5468	65.921	10.6997	162.311	300	-38.4918	125.158	0.127268	0.743878	472.168	103.149	0.0348571
20170401_04	369	Rat	WT FLOX	Control	1M	M	L23	4	1		-80.8949	33.9057	8.22407	242.557	500	-40.7562	129.66	0.123494	0.730957	522.095	105.469	0.00714286
20170406_02	173	Rat	CDKL5	Control	1M	M	L23	2	1		-69.6084	37.0093	10.1597	274.517
20170406_04	173	Rat	CDKL5	Control	1M	M	L23	4	1		-75.478	32.1466	11.0731	344.456	500	-37.738	128.048	0.109404	0.671113	585.571	111.572	0.00142857
20170410_02	376	Rat	WT FLOX	Control	1M	M	L23	2	1		-72.3102	42.6249	10.3915	243.789	300	-35.8917	127.22	0.106608	0.692106	628.296	109.253	0.0288571
20170410_04	376	Rat	WT FLOX	Control	1M	M	L23	4	1		-78.9321	32.7007	9.68324	296.117	500	-38.2599	131.612	0.103486	0.639859	606.201	118.897	0.00142857
20170411_01	496	Rat	LRGDEL	Control	1M	M	L23	1	1		-72.5266	45.9539	12.4293	270.473	300	-36.6638	123.503	0.119984	0.818797	477.661	84.1065	0.02
20170204_01	325	Rat	WT FLOX	Control	1M	M	L5	1	1		-58.7959	174.981	16.979	97.0334	100	-58.7372	95.2762	0.261988	1.00195	280.396	85.4492	0.0834286
20170204_05	325	Rat	WT FLOX	Control	1M	M	L5	5	1		-59.4365	233.401	12.9527	55.4955	100	-45.9564	99.2253	0.150884	0.706731	401.611	109.741	0.0828571
20170208_02	337	Rat	WT FLOX	Control	1M	M	L5	2	1		-71.4698	48.2652	9.15191	189.617	400	-50.9949	110.113	0.113595	0.507968	569.092	181.763	0.0185714
20170211_03	352	Rat	WT FLOX	Control	1M	M	L5	3	1		-61.8382	91.523	14.6632	160.213	200	-46.109	110.576	0.126169	0.625375	496.094	154.663	0.0411429
20170218_05	113	Rat	CDKL5	Control	1M	M	L5	5	1		-64.3793	61.6517	10.7895	175.007	200	-36.5448	108.96	0.114826	0.618196	489.502	110.962	0.0382857
20170218_06b	113	Rat	CDKL5	Control	1M	M	L5	6	1		-67.5331	75.1575	16.1682	215.124	200	-38.9343	110.4	0.115734	0.606965	469.36	121.948	0.0414286
20170218_08	113	Rat	CDKL5	Control	1M	M	L5	8	1		-69.8917	53.0972	12.6485	238.214	300	-39.4409	111.774	0.121787	0.645696	442.749	116.211	0.0414286
20170220_01	114	Rat	CDKL5	Control	1M	M	L5	1	1		-67.1045	115.637	18.9914	164.233	100	-28.3936	114.003	0.124254	0.627758	425.659	112.915	0.0462857
20170220_03	114	Rat	CDKL5	Control	1M	M	L5	3	1		-70.7406	88.6752	11.8658	133.812	200	-41.6016	107.026	0.118416	0.571263	415.894	138.672	0.0585714
20170220_04	114	Rat	CDKL5	Control	1M	M	L5	4	1		-73.1583	85.2505	12.2167	143.304	200	-38.6139	112.52	0.124423	0.607589	437.866	118.408	0.0657143
20170220_05	114	Rat	CDKL5	Control	1M	M	L5	5	1		-70.172	58.8391	10.3453	175.824	300	-40.4419	102.769	0.140397	0.666317	351.074	105.835	0.0502857
20190218_03	1154	Rat	CDKL5	Control	1M	M	L5	3	1		-64.7757	45.4804	11.8187	259.864	300	-37.4908	116.498	0.114992	0.580308	513.062	149.902	0.0251429
20190218_08	1154	Rat	CDKL5	Control	1M	M	L5	8	1		-60.6121	81.1963	8.55778	105.396	200	-25.0977	104.476	0.186949	0.820152	258.301	96.4356	0.0411429
20190219_02	1155	Rat	CDKL5	Control	1M	M	L5	2	1		-62.1401	59.9958	10.0403	167.35	300	-39.3036	109.592	0.141487	0.701074	409.424	118.164	0.0254286
20190219_05	1155	Rat	CDKL5	Control	1M	M	L5	5	1		-63.2628	122.926	10.3842	84.4752	100	-41.1743	97.5174	0.150339	0.652179	336.67	104.248	0.0714286
20190221_03	1469	Rat	LRGDEL	Control	1M	F	L5	5	1		-74.9053	72.1751	9.38866	130.082	500	-30.8441	113.993	0.223647	0.913581	215.942	91.5527	0.00714286
20190221_05	1469	Rat	LRGDEL	Control	1M	F	L5	5	1		-73.2721	70.4402	8.48417	120.445	300	-38.5223	113.894	0.160047	0.857267	346.924	86.9141	0.0311429
20170331_02	477	Rat	LRGDEL	Control	1M	M	L5	2	1		-64.0204	59.0958	23.3047	394.355	100	-39.4592	105.606	0.115445	0.613712	499.268	119.629	0.028
20170401_03	369	Rat	WT FLOX	Control	1M	M	L5	3	1		-70.6007	83.4419	13.4117	160.731	200	-38.8397	100.98	0.132669	0.572902	351.685	132.69	0.0417143
20170401_05	369	Rat	WT FLOX	Control	1M	M	L5	5	1		-64.8099	58.8106	13.8875	236.139	200	-41.4337	112.618	0.10846	0.549983	571.777	145.508	0.0351429
20170406_01	173	Rat	CDKL5	Control	1M	M	L5	1	1		-55.4807	35.0794	15.5979	444.646	200	-34.5032	108.533	0.0949223	0.513558	589.844	151.611	0.0357143
20170406_03	173	Rat	CDKL5	Control	1M	M	L5	3	1		-65.0659	104.041	10.4638	100.574	200	-31.9855	103.07	0.121776	0.518807	382.202	144.775	0.0637143
20170410_03	376	Rat	WT FLOX	Control	1M	M	L5	3	1		-65.4655	53.3533	13.8974	260.479	200	-37.7899	106.749	0.125957	0.653737	435.669	110.107	0.0334286
20170410_05	376	Rat	WT FLOX	Control	1M	M	L5	5	1		-68.1176	82.2016	10.6387	129.422	200	-37.4847	99.757	0.134486	0.577801	338.379	125.488	0.0431429
20170411_02	496	Rat	LRGDEL	Control	1M	M	L5	2	1		-64.3762	47.9495	12.6431	263.675	200	-43.1274	106.44	0.119963	0.628414	487.305	123.535	0.0342857
20180919_01	535	Rat	SGe8	Control	6M	M	L23	1	1		-65.2021	62.1718	15.4986	249.287	200	-38.205	103.844	0.168874	0.854476	317.139	84.1064	0.0222857
20180919_03	535	Rat	SGe8	Control	6M	M	L23	3	1		-83.0465	37.3325	7.48405	200.47	400	-39.0808	126.582	0.159179	0.871983	358.887	88.7451	0.0102857
20180919_06	535	Rat	SGe8	Control	6M	M	L23	6	1		-82.5892	44.063	8.56018	194.271	400	-37.6862	125.542	0.144659	0.768815	391.48	98.7549	0.008
20181115_01	137	Rat	CRLLE	Control	6M	M	L23	1	1		-69.9829	64.6973	11.251	173.902	300	-26.9531	129.419	0.191907	1.0451	330.078	70.5567	0.0237143
20181116_01	138	Rat	CRLLE	Control	6M	M	L23	1	1		-79.1138	36.8652	11.7982	320.036	500	-40.0208	124.16	0.159353	0.91416	379.517	83.252	0.00428571
20181116_03	138	Rat	CRLLE	Control	6M	M	L23	3	1		-74.0357	56.7017	11.8787	209.495	300	-37.6617	123.401	0.139373	0.840599	417.48	91.0645	0.0225714
20181116_05	138	Rat	CRLLE	Control	6M	M	L23	5	1		-75.7385	23.0713	7.12133	308.666	600	-43.0267	127.848	0.1206	0.780262	553.589	103.149	0
20190222_01	798	Rat	SGe8	Control	6M	M	L23	1	1		-74.7376	78.8574	16.4882	209.089	200	-36.5906	114.667	0.147903	0.739026	386.108	103.394	0.0288571
20190222_03	798	Rat	SGe8	Control	6M	M	L23	3	1		-69.6106	77.0874	19.0336	246.909	300	-35.0464	109.369	0.140026	0.70428	368.53	100.83	0.0274286
20190301_01	243	Rat	CRLLE	Control	6M	M	L23	1	1		-72.3633	113.831	9.49377	83.4023	200	-40.9699	100.73	0.134823	0.559712	341.064	122.437	0.054
20190301_03	243	Rat	CRLLE	Control	6M	M	L23	3	1		-58.6243	150.757	20.1808	133.863	100	-35.7758	89.8641	0.232127	1.01379	201.782	81.0547	0.0571429
20190321_01	296	Rat	CRLLE	Control	6M	M	L23	1	1		-81.0242	35.2173	6.05866	172.036	600	-35.1196	134.625	0.171181	0.789605	383.911	98.9991	0
20190729_01	367	Rat	CRLLE	Control	6M	M	L23	1	1		-75.2869	79.0405	8.14414	103.038	300	-38.7085	100.775	0.231862	1.01868	193.97	70.6787	0.0408571
20190730_01	475	Rat	CRLLE	Control	6M	M	L23	1	1		-77.0203	47.526	8.57926	180.517	300	-40.7837	111.851	0.210546	1.04548	253.784	75.9277	0.0237143
20211210_01	2528	Rat	CRLLE	Control	6M	F	L23	1	1		-83.5099	53.4348	7.35486	137.642	600	-37.3413	133.807	0.0980217	0.644723	653.687	110.962	0
20211210_03	2528	Rat	CRLLE	Control	6M	F	L23	3	1		-69.6827	56.4192	5.47827	97.0994	400	-40.9027	118.261	0.116454	0.69847	539.551	112.549	0.0131429
20211213_02	2529	Rat	CRLLE	Control	6M	F	L23	2	1		-80.1939	104.619	8.96297	85.6728	300	-39.8712	133.287	0.107272	0.714052	571.533	104.004	0.026
20211213_05	2529	Rat	CRLLE	Control	6M	F	L23	5	1		-65.4282	77.9102	11.429	146.695	300	-38.6902	106.696	0.119154	0.660577	455.566	108.032	0.0234286
20211214_01	2530	Rat	CRLLE	Control	6M	F	L23	1	1		-72.8668	48.7684	7.38609	151.452	500	-38.9099	127.675	0.11348	0.670024	622.559	127.441	0.00857143
20211214_04	2530	Rat	CRLLE	Control	6M	F	L23	4	1		-72.5536	94.9478	18.6494	196.417	300	-41.33	121.649	0.128767	0.931002	512.451	82.0313	0.016
20221006_03	3468	Rat	CRLLE	Control	6M	M	L23	3	1		-64.2098	243.758	28.5995	117.327	200	-34.1797	115.617	0.140398	0.838487	413.086	85.083	0.0334286
20221007_02	3522	Rat	CRLLE	Control	6M	M	L23	2	1		-80.2256	68.0956	6.67845	98.0746	400	-37.3627	123.143	0.0988992	0.532114	567.383	125.122	0.0148571
20210413_05	2004	Rat	FMR1	Control	6M	M	L23	5	1		-78.8317	50.0012	8.58537	171.703	400	-35.9222	127.248	0.123733	0.731352	439.575	97.4121	0.0102857
20210414_05	2005	Rat	FMR1	Control	6M	M	L23	5	1		-76.5454	49.2435	7.67231	155.804	400	-36.5753	127.43	0.143218	0.765939	413.818	105.591	0.0134286
20210419_02	2001	Rat	FMR1	Control	6M	M	L23	2	1		-80.7845	30.3506	7.00243	230.718	500	-34.491	124.727	0.142208	0.755003	392.334	97.168	0.00142857
20210419_04	2001	Rat	FMR1	Control	6M	M	L23	4	1		-72.7932	86.1751	9.22283	107.024	300	-33.2275	105.207	0.170854	0.723508	254.272	100.22	0.0411429
20210420_01	2002	Rat	FMR1	Control	6M	M	L23	1	1		-73.5361	98.491	13.9779	141.921	400	-38.8825	112.511	0.118883	0.714753	453.491	100.952	0.00371429
20201110_01	1209	Rat	CRLLE	Control	6M	M	L23	1	1		-81.6851	59.1864	9.31665	157.412	300	-34.5825	126.906	0.147718	0.861692	396.729	94.9707	0.0277143
20201110_04	1209	Rat	CRLLE	Control	6M	M	L23	4	1		-71.3046	108.548	21.8863	201.628	200	-32.373	116.406	0.154101	0.758339	360.962	91.9189	0.0282857
20201111_04	1213	Rat	CRLLE	Control	6M	M	L23	4	1		-65.4209	70.5222	18.4974	262.292	200	-40.9302	107.604	0.171275	0.937884	337.524	85.3271	0.0268571
20201111_05	1213	Rat	CRLLE	Control	6M	M	L23	5	1		-79.8217	50.3551	9.64599	191.559	500	-33.6029	126.318	0.152483	0.750066	373.169	95.2148	0.00857143
20201113_01	1224	Rat	CRLLE	Control	6M	M	L23	1	1		-89.5757	41.3769	10.3241	249.514	400	-42.5079	133.813	0.143542	0.907001	438.355	85.3272	0.008
20201113_04	1224	Rat	CRLLE	Control	6M	M	L23	4	1		-69.1009	106.354	11.7836	110.796	200	-31.0822	118.42	0.144997	0.783168	391.235	86.4258	0.0388571
20221006_05	3468	Rat	CRLLE	Control	6M	M	L23	5	1		-65.6381	313.094	10.8459	34.641	100	-35.5591	102.24	0.144025	0.613594	337.28	113.159	0.096
20221007_03	3522	Rat	CRLLE	Control	6M	M	L23	3	1		-79.2072	74.425	5.90247	79.3076	400	-36.1511	125.417	0.105181	0.536914	581.421	130.371	0.0185714
																								31
20180919_02	535	Rat	SGe8	Control	6M	M	L5	2	1		-65.6799	38.0859	16.3742	429.928	200	-44.9829	101.369	0.163372	0.686878	334.106	134.644	0.0237143
20180919_05	535	Rat	SGe8	Control	6M	M	L5	5	1		-67.1997	36.6211	13.281	362.66	400	-47.3175	102.283	0.163373	0.676531	348.511	137.451	0.0248571
20180919_07	535	Rat	SGe8	Control	6M	M	L5	7	1		-65.8508	104.736	13.9605	133.292	100	-39.4684	86.7656	0.199943	0.834369	213.867	84.4727	0.048
20181115_02	137	Rat	CRLLE	Control	6M	M	L5	2	1		-60.6018	159.485	17.6545	110.697	100	-35.5286	107.894	0.154807	0.567803	371.826	143.066	0.0888571
20181116_02	138	Rat	CRLLE	Control	6M	M	L5	2	1		-57.0068	33.2642	11.0571	332.402	100	-46.2799	98.4497	0.142462	0.614672	427.49	157.715	0.0411429
20190222_02	798	Rat	SGe8	Control	6M	M	L5	2	1		-66.8518	33.0811	20.1647	609.553	100	-50.8942	111.182	0.111205	0.537333	611.816	191.772	0.0365714
20190301_02	243	Rat	CRLLE	Control	6M	M	L5	2	1		-69.3115	146.606	18.3118	124.905	100	-40.0513	107.731	0.144971	0.623268	363.892	127.197	0.0508571
20190321_02	296	Rat	CRLLE	Control	6M	M	L5	2	1		-70.3796	125.061	12.2718	98.1265	200	-37.4603	108.108	0.156596	0.733706	328.735	105.835	0.0651429
20190729_02	367	Rat	CRLLE	Control	6M	M	L5	2	1		-58.905	97.4121	19.8695	203.974	100	-49.2432	96.464	0.175025	0.724627	344.238	138.306	0.0437143
20190730_02	475	Rat	CRLLE	Control	6M	M	L5	2	1		-61.4624	52.1444	21.7706	417.506	100	-49.2096	98.9136	0.209197	0.980001	292.236	102.417	0.0354286
20211210_02	2528	Rat	CRLLE	Control	6M	F	L5	2	1		-70.6985	39.8416	12.4145	311.596	300	-43.8873	120.006	0.129384	0.578881	502.93	142.212	0.0274286
20211213_01	2529	Rat	CRLLE	Control	6M	F	L5	1	1		-76.5082	36.243	16.6578	459.614	400	-61.1328	106.141	0.117688	0.689574	500.244	114.014	0.0134286
20211213_03	2529	Rat	CRLLE	Control	6M	F	L5	3	1		-63.0015	50.5884	25.322	500.55	200	-43.2861	109.998	0.110745	0.547818	565.308	159.668	0.0274286
20211213_04	2529	Rat	CRLLE	Control	6M	F	L5	4	1		-61.4715	83.6814	25.951	310.117	100	-49.3225	96.5758	0.202493	0.670644	367.065	114.38	0.0502857
20211214_02	2530	Rat	CRLLE	Control	6M	F	L5	2	1		-72.9681	41.6817	10.5236	252.475	300	-43.6615	116.873	0.0968087	0.496878	575.928	177.979	0.03
20211214_03	2530	Rat	CRLLE	Control	6M	F	L5	3	1		-71.9461	42.1358	6.7421	160.009	300	-47.8699	114.856	0.103154	0.583543	586.548	129.883	0.0428571
20221006_01	3468	Rat	CRLLE	Control	6M	M	L5	1	1		-65.5394	156.863	29.0123	184.953	100	-48.9136	111.067	0.104886	0.623792	593.384	171.021	0.0531429
20221006_02	3468	Rat	CRLLE	Control	6M	M	L5	2	1		-60.7755	178.288	27.6856	155.285	100	-45.0256	93.4327	0.141225	0.667568	414.429	104.858	0.0628571
20221007_01	3522	Rat	CRLLE	Control	6M	M	L5	1	1		-62.2518	208.208	21.5783	103.638	100	-43.3228	113.796	0.119726	0.614509	564.697	163.94	0.0468571
20210413_06	2004	Rat	FMR1	Control	6M	M	L5	6	1		-66.4043	43.7212	16.0099	366.182	200	-44.4611	103.65	0.1338	0.549741	405.029	170.41	0.0271429
20210414_06	2005	Rat	FMR1	Control	6M	M	L5	6	1		-68.0824	96.0923	17.0495	177.428	200	-34.4299	106.173	0.167837	0.702934	303.955	106.079	0.0342857
20210419_01	2001	Rat	FMR1	Control	6M	M	L5	1	1		-62.9821	41.1383	13.2876	322.998	200	-46.3562	90.7972	0.180876	0.674032	284.546	130.981	0.0342857
20210419_03	2001	Rat	FMR1	Control	6M	M	L5	3	1		-65.2485	24.0493	9.34537	388.592	400	-45.6421	104.816	0.146285	0.517346	394.531	193.848	0.0157143
20210420_01	2002	Rat	FMR1	Control	6M	M	L5	1	1		-67.6888	64.1396	8.22923	128.302	300	-39.8346	96.1792	0.189481	0.770875	229.98	91.5527	0.0445714
20201110_02	1209	Rat	CRLLE	Control	6M	M	L5	2	1		-64.7694	180.065	22.5298	125.12	100	-41.98	86.4415	0.183851	0.721836	257.568	123.779	0.0454286
20201110_05	1209	Rat	CRLLE	Control	6M	M	L5	5	1		-79.8783	88.3522	9.50236	107.551	200	-37.4817	119.602	0.150832	0.824867	361.206	85.6934	0.0451429
20201111_03	1213	Rat	CRLLE	Control	6M	M	L5	3	1		-64.9597	84.2901	11.9024	141.208	200	-34.8663	112.969	0.126794	0.586182	415.405	138.672	0.0368571
20201113_02	1224	Rat	CRLLE	Control	6M	M	L5	2	1		-77.5538	103.491	11.6648	112.713	200	-39.5355	119.474	0.126532	0.676844	443.115	105.103	0.0582857
20201113_03	1224	Rat	CRLLE	Control	6M	M	L5	3	1		-67.5408	54.45	12.4782	229.168	200	-46.6309	114.256	0.116077	0.554892	577.393	167.725	0.0351429
20221006_04	3468	Rat	CRLLE	Control	6M	M	L5	4	1		-64.7124	58.0157	12.2086	210.436	200	-47.1314	111.393	0.112786	0.543818	563.599	164.917	0.0568571
20221007_04	3522	Rat	CRLLE	Control	6M	M	L5	4	1		-65.4497	25.1096	10.4672	416.86	300	-50.0732	109.785	0.113125	0.587062	571.899	167.603	0.0251429
20241024_01	5132	Rat	CRLLE	Control	12M	M	L23	1	1		-51.5783	215.012	19.8776	92.4488	100	-40.3473	79.4282	0.224538	0.728229	250	96.8018	0.034
20241024_03	5132	Rat	CRLLE	Control	12M	M	L23	3	1		-72.3774	115.354	12.7579	110.598	100	-45.3583	102.02	0.119707	0.58936	503.174	130.737	0.0365714
20241024_05	5132	Rat	CRLLE	Control	12M	M	L23	5	1		-77.3617	56.3998	9.55928	169.491	200	-64.4959	110.892	0.106646	0.600971	646.484	128.174	0.047
20241106_03	2954	Rat	CDKL5	Control	12M	M	L23	3	1		-73.4118	55.25	11.3184	204.858	300	-39.1235	125.533	0.145783	0.715674	413.452	106.812	0.035
20241106_05	2954	Rat	CDKL5	Control	12M	M	L23	5	1		-68.9894	83.1775	12.471	149.932	200	-40.39	114.249	0.124317	0.584616	456.299	129.883	0.063
20241108_01	2956	Rat	CDKL5	Control	12M	M	L23	1	1		-51.6908	165.892	14.9504	90.1213	100	-37.3291	100.149	0.11971	0.618115	501.587	124.512	0.0608571
20241108_03	2956	Rat	CDKL5	Control	12M	M	L23	3	1		-73.3275	49.9166	10.7726	215.812	300	-45.7855	122.578	0.11856	0.722126	533.081	108.154	0.04
20241108_06	2956	Rat	CDKL5	Control	12M	M	L23	6	1		-71.6349	105.123	15.0628	143.287	200	-44.8883	113.258	0.116264	0.667432	531.86	124.023	0.061
20241126_02a	2974	Rat	CDKL5	Control	12M	M	L23	2	1		-74.8358	28.6605	6.49415	226.589	500	-42.2607	122.506	0.106565	0.653378	579.956	122.925	0.01
20241126_02b	2974	Rat	CDKL5	Control	12M	M	L23	2	2		-77.0948	33.7196	6.80212	201.726	400	-41.8335	129.254	0.12177	0.756479	604.614	100.708	0.03
20241126_05	2974	Rat	CDKL5	Control	12M	M	L23	5	1		-80.546	33.5294	6.52755	194.681	500	-40.6525	127.213	0.150232	0.689058	466.675	102.173	0.04
20241129_01	2978	Rat	CDKL5	Control	12M	M	L23	1	1		-71.0003	42.0723	10.6868	254.01	300	-45.4041	114.576	0.195832	0.773419	399.292	97.9004	0.032
20241129_03	2978	Rat	CDKL5	Control	12M	M	L23	3	1		-79.2551	26.4795	6.01313	227.086	400	-42.8619	127.047	0.139034	0.721949	487.305	104.614	0.03
20241024_02	5132	Rat	CRLLE	Control	12M	M	L5	2	1		-68.1429	74.3696	13.9985	188.229	100	-47.1802	104.217	0.123842	0.539351	421.875	148.071	0.0365714
20241024_04	5132	Rat	CRLLE	Control	12M	M	L5	4	1		-75.3094	24.4334	6.69585	274.045	200	-61.3251	111.249	0.0928019	0.470468	695.313	200.317	0.032
20241106_02	2954	Rat	CDKL5	Control	12M	M	L5	2	1		-62.8803	66.1438	17.8742	270.232	100	-46.347	110.044	0.10329	0.605849	639.893	142.212	0.0434286
20241106_04	2954	Rat	CDKL5	Control	12M	M	L5	4	1		-66.2152	101.642	12.6383	124.341	200	-33.6517	109.741	0.160911	0.551922	379.883	131.348	0.048
20241108_02	2956	Rat	CDKL5	Control	12M	M	L5	2	1		-61.5436	63.264	13.0872	206.866	100	-49.6033	106.235	0.119091	0.644463	544.922	140.503	0.0505714
20241108_04	2956	Rat	CDKL5	Control	12M	M	L5	4	1		-68.068	34.0421	15.2209	447.12	300	-44.9982	111.408	0.10579	0.536543	586.67	142.578	0.036
20241108_05	2956	Rat	CDKL5	Control	12M	M	L5	5	1		-65.9313	104.928	20.1582	192.115	100	-56.6345	98.5942	0.135573	0.699941	511.841	115.967	0.056
20241126_01	2974	Rat	CDKL5	Control	12M	M	L5	1	1		-66.6359	60.1199	13.6336	226.773	200	-44.6289	120.435	0.0841566	0.584548	777.344	169.189	0.04
20241126_03	2974	Rat	CDKL5	Control	12M	M	L5	3	1		-69.9693	47.6831	14.1748	297.271	200	-43.8416	116.815	0.101189	0.546658	558.838	160.034	0.035
20241126_04	2974	Rat	CDKL5	Control	12M	M	L5	4	1		-64.5172	57.9325	17.3713	299.854	100	-55.6763	107.447	0.0988754	0.626204	688.355	170.41	0.0391429
20241129_02	2978	Rat	CDKL5	Control	12M	M	L5	2	1		-67.4089	61.2484	17.8461	291.373	100	-57.2662	95.9799	0.147039	0.765631	427.734	105.103	0.0611429

## Sheet: Figure 2A&F(Rat)
	Rat 6-8 month (L2/3)																						Rat 6-8 month (L5)																			Rat 12-14 month (L2/3)
Cell ID	20180919_01	20180919_03	20180919_06	20181115_01	20181116_01	20181116_03	20181116_05	20190222_01	20190222_03	20190301_03	20190321_01	20190729_01	20190730_01	20201110_01	20201110_04	20201111_04	20201111_05	20201113_01	20201113_04	20221006_05	20221007_03		20180919_02	20180919_05	20180919_07	20181115_02	20181116_02	20190222_02	20190301_02	20190321_02	20190729_02	20190730_02	20201110_02	20201110_05	20201111_03	20201113_02	20201113_03	20221006_04	20221007_04			20241024_01	20241024_03	20241024_05	20241106_03	20241106_05	20241108_01	20241108_03	20241108_06
Sex	M	M	M	M	M	M	M	M	M	M	M	M	M	M	M	M	M	M	M	F	M		M	M	M	M	M	M	M	M	M	M	M	M	M	M	M	F	M			M	M	M	M	M	M	M	M
0.333333		2.7044	-12.972	-2.16205	-27.427	-2.71393	-14.54	-189.336	-200.155	-8.99103	1.9086	-2.58587	0.7106	17.7756	-43.1411	-1.56828	-1.98317	-22.6187	11.5538	-8.59505	8.84333		-24.5248	25.9963	2.54227	21.2662	-67.5748	1.1866	-1.06039	-12.2065	12.1729		2.08813	17.5381	4.64405	27.2727	14.8768	11.2395	-12.9397			-35.8566	10.1635	50.012	-2.514	-22.3838	-15.9428	-98.284	-23.9782
0.666667		-0.5766	-8.731	-0.318247	-13.594	-0.0899333	16.575	-28.395	-200.155	-6.03913	-1.0804	-2.14587	-2.2784	5.5119	-30.9291	2.2267	5.81683	-12.9597	12.9222	-62.1807	14.2173		-23.7925	15.2073	-3.35573	17.1765	-75.1718	4.2516	0.182313	-9.95248	8.50393		4.43481	14.7971	12.356	23.7674	15.9637	17.6462	-19.5985			-29.9096	10.1635	59.815	-0.797	-11.1405	-11.7512	-94.159	-20.9681
1		-3.8526	8.227	-2.20465	-13.622	-0.627933	17.893	-2.395	-200.155	-2.10163	-2.5054	-2.21567	-2.1294	6.8512	-33.4063	4.6338	11.2548	-8.54567	13.6758	0.99815	14.8593		-20.6613	9.13127	-0.839327	13.303	-46.4758	-0.5674	2.94531	-3.89083	5.50993	-53.5373	6.34001	10.2511	15.6855	16.7779	20.0862	-9.29237	-17.5623			-44.6787	-19.6301	67.028	-6.048	-8.83043	-11.9274	-72.049	-15.7505
1.33333		-6.1356	-2.016	-1.92335	-7.915	2.17007	18.254	14.35	-200.155	-0.130627	0.4486	-0.893267	0.9336	6.8848	-26.4745	5.5828	0.514833	-9.65267	20.8964	7.20755	19.3403		-21.8298	2.86227	-1.66573	9.79395	-16.4778	3.8386	2.88591	0.00598467	3.87593	-49.3673	6.15871	8.80314	4.38845	21.1958	23.5732	-9.70437	-15.6408			-38.0701	-17.0889	78.497	-7.506	-10.3248	-6.45553	-37.421	-11.495
1.66667	-45.0038	-4.9026	-9.038	-4.37615	-7.837	-0.923933	32.328	21.303	-13.9519	-18.4726	-1.4604	-1.08457	5.5316	5.431	-23.4297	6.4762	-1.33217	-7.99067	20.642	2.53665	18.7763		-23.7502	6.42127	1.41717	4.01065	-2.70777	-4.2484	5.40081	-1.92975	6.93493	3.73369	7.54091	6.18014	4.77645	19.1497	31.8722	-3.09217	-19.8292			-41.5772	-22.7378	90.82	-4.945	-8.13843	-5.14523	-47.277	-9.22973
2	-47.7538	-2.1996	-3.427	-0.625847	-5.544	-0.165933	34.556	18.069	-16.5079	0.751573	0.1236	-1.60137	6.2836	10.2598	-28.1797	8.3675	-4.76317	-9.53667	27.003	-3.30805	14.8423		-28.0647	2.30827	-1.89803	0.850449	-32.8788	-2.2394	2.03471	3.25028	6.69593	0.795692	7.85741	5.43414	3.62725	17.8621	27.536	3.99743	-15.1028			-50.947	-7.48403	102.573	-3.207	-13.0762	-3.17403	-28.481	-6.44433
2.33333	-30.6088	1.5144	0.44	-1.93955	-4.424	1.10907	36.979	15.127	-18.1799	0.764573	-2.2374	-3.10037	6.2656	10.6404	-43.6301	9.0094	8.69483	-9.79367	26.4001	2.60045	16.5503		-20.9182	-0.158733	0.0877733	-2.45845	-12.4158	-1.2214	8.12911	2.48434	-9.49307	8.19169	8.48691	6.06814	3.82525	14.6473	30.0667	8.94593	-9.19707			-21.9518	2.51637	84.237	-0.37	-11.0521	-2.75523	-24.845	-2.19993
2.66667	-14.1488	-0.5496	-2.633	-3.11925	-2.031	-0.726933	10.993	17.261	-8.75191	1.86817	1.7676	-5.41747	7.0006	8.08	-26.4401	9.5619	3.94283	-8.35767	27.4034	5.49195	15.5113		-14.8638	-5.39973	-1.08043	-4.45815	17.7632	-1.4744	8.70961	-1.43272	-15.5421	7.51069	7.07201	-4.05796	0.510073	11.5764	23.9074	0.333229	-6.96547			-5.52862	-15.4095	52.055	-1.274	-12.2763	-0.807933	-19.04	-2.93863
3	-6.23582	15.2074	-7.807	-3.55065	6.257	-6.50693	27.77	10.148	-0.501909	-0.198727	1.3606	-2.80277	-5.1144	5.8469	-9.14023	9.7937	5.68883	-7.66767	23.8009	6.99235	11.7843		13.9352	-6.06873	1.89277	-4.83575	44.6379	-2.6204	6.10801	-7.60494	3.70293	-2.73431	2.34641	-0.479857	1.44244	6.29879	22.1595	-0.854971	-0.949071			-5.8781	-8.96923	23.922	-1.364	-9.87143	0.593667	-12.502	1.39837
3.33333	4.69518	-0.9556	1.578	1.16285	6.497	1.99307	35	16.367	3.36909	3.28737	-2.3374	2.76383	-3.2854	11.4709	-2.35193	8.4683	-1.09517	-6.97167	3.93698	2.56555	-1.53967		28.7732	-8.92073	-1.11643	-6.90935	48.1746	5.2746	-12.7779	4.7171	-4.14007	1.82569	1.95675	2.24914	-0.903247	5.55829	11.7186	-1.80857	-7.14357			-3.873	-11.2238	13.387	-0.647	-12.317	-1.16533	-9.611	0.797967
3.66667	25.1722	3.6684	-4.298	0.561053	12.087	5.14307	25.395	-0.82	9.59009	3.14667	-0.3644	3.09023	-4.9344	6.7297	-17.6503	8.3715	-4.16717	-7.94967	-4.37172	-4.81645	8.07233		-2.24281	-9.81473	-0.473427	-6.97735	34.6565	0.2586	-4.53859	5.3355	-1.58107	6.67369	1.12648	2.50314	0.482303	2.51559	6.55067	7.35753	-2.18037			14.0999	-11.6582	9.618	-4.034	-4.41303	3.20247	-4.158	4.34227
4	20.0972	-3.2316	6.509	-0.205847	13.044	5.20207	25.556	-17.495	10.6851	7.00617	0.6656	5.11943	-3.4324	3.7611	-16.5361	7.9466	4.90083	-6.38967	19.4641	2.43805	5.78433		32.8092	-8.32873	0.116673	-9.27105	42.7482	2.1106	-5.22449	4.7328	-2.32507	10.7067	-6.70118	1.43714	1.16468	-2.06231	4.66327	24.7691	6.78933			11.1784	-14.5421	7.212	-4.866	-6.97533	3.33797	-3.198	3.08467
4.33333	12.6502	-3.5736	8.957	-0.731747	11.921	-0.846933	5.261	-10.552	1.88609	6.24217	1.3626	3.12273	-0.2324	3.5284	-13.18	4.7083	2.57683	-5.73867	13.4161	-22.0821	3.82633		35.3882	-7.27473	-0.704827	-7.09775	32.4403	4.4946	-6.62219	5.4557	-1.09407	15.9447	0.475972	-0.530857	-1.94717	-1.45101	-6.33743	-72.4233	-1.68047			4.6736	3.02784	-7.186	-2.417	0.271467	2.08777	-1.722	-7.88123
4.66667	34.4492	5.3904	13.728	7.77675	12.78	-1.49893	-5.241	-18.142	14.5891	7.86577	1.3716	1.86223	-4.5454	3.958	-12.6786	3.1187	-2.80317	-2.93867	13.0395	-16.6339	-8.91567		30.4402	-9.40273	1.53627	-7.46305	14.8482	-7.1304	2.05631	5.3685	-2.53507	20.9527	-1.19472	-1.63186	0.980103	-1.71771	-13.9623	22.3365	0.414029			-1.72257	-4.12523	1.928	1.288	-0.217633	-2.61123	-0.036	2.53097
5	46.6872	-2.5076	11.483	11.6567	19.808	-1.51593	-0.02	-34.826	17.7741	5.00127	0.9766	5.88873	-0.7734	-0.7572	3.18757	1.9795	-1.47517	-0.403667	8.60909	-11.9363	3.38033		39.3022	-6.55773	3.54097	-16.9299	18.4332	-1.9134	-8.22859	5.667	-10.6861	29.3037	1.99028	-3.54686	-1.21912	-9.14161	-24.7922	20.6236	4.75013			-2.95103	1.09738	5.258	1.129	-0.0538333	0.523467	1.758	5.35027
5.33333	50.8802	0.0634	8.126	13.517	17.406	3.12307	5.189	-18.431	21.3291	7.07427	3.3026	5.49603	-5.5714										33.0652	-0.582733	2.06327	-13.3624	12.6372	-7.1674	-31.7544	2.80682	-6.25607	35.7017										10.7972	2.78191	6.056	2.16	4.11637	1.41257	0.558	5.78977
5.66667	51.5962	-2.4756	5.007	9.88185	9.706	-0.179933	4.059	-21.246	67.1731	10.5873	7.1466	7.81623	6.0156										17.4962	-3.63473	0.303673	-15.3426	17.6002	-7.1474	-27.196	2.93203	-13.1021	40.3247										-0.27119	1.95472	1.903	-1.898	1.30667	3.45757	2.777	2.77887
6	152.315	1.3494	5.662	10.4583	-11.347	-3.56893	-6.8	65.489	132.482	6.10317	25.3276	21.1272	10.3716										129.468	-12.5967	4.00517	1.19615	24.6322	166.64	-4.24259	10.4972	-33.8891	52.3608										0.347175	8.54082	13.619	-28.638	3.32337	1.00977	9.192	7.76887
6.33333	214.708	26.4884	63.51	52.8889	73.995	3.58507	-10.024	86.152	164.027	7.81377	52.7696	46.6662	23.3046										182.067	20.3263	39.5924	54.0659	113.542	179.55	64.981	25.0091	-16.8451	86.1232										6.50203	15.1004	28.165	-1.598	5.79737	16.0544	8.214	6.31357
6.66667	233.243	84.0394	89.448	56.4919	129.308	20.1031	-8.424	88.811	183.493	29.8052	63.0446	54.8252	99.4276										183.577	59.4413	54.3904	59.212	162.087	182.53	71.256	27.2881	16.2519	105.569										14.6697	11.8234	57.162	5.412	22.1294	19.857	9.909	8.05707
7	233.173	96.3304	95.434	51.5909	142.087	24.7991	-9.436	61.07	184.007	84.6879	60.1856	61.7942	79.9986										200.183	77.7303	59.1874	57.8566	168.834	166.809	67.3773	30.9236	42.4389	118.626										22.0099	12.9919	79.146	24.898	56.3804	32.1645	22.844	6.79927
7.33333	206.197	96.6304	102.344	52.5169	148.915	33.5931	0.575	68.054	180.504	104.017	67.3596	57.2472	90.6646										188.318	84.5863	70.0014	48.8611	129.921	164.255	74.1762	29.5161	59.9649	132.005										38.831	23.5554	95.127	16.92	72.6264	18.3877	33.166	16.4135
7.66667	206.416	97.0924	104.182	47.4979	151.704	29.2201	-6.307	74.34	180.929	108.28	66.8896	56.5342	91.2226										185.623	91.2303	47.1804	47.2286	167.147	155.857	51.9103	29.9003	54.6299	139.879										52.8476	18.952	110.907	24.709	81.0014	22.5329	44.388	19.3395
8	194.688	97.0774	100.492	44.3549	142.774	31.8211	-15.476	75.212	182.711	111.378	60.3296	41.6872	91.6886										183.615	89.9493	66.4754	43.1863	197.788	151.749	18.3012	29.4328	53.6599	141.651										64.0939	20.7001	112.164	53.786	77.9124	32.2174	45.426	24.2335
8.33333	188.332	87.6944	101.227	40.7939	147.119	33.7751	-8.098	70.414	185.06	115.156	65.4036	40.4682	88.9036										173.862	80.7623	65.8414	41.4258	200.881	134.565	31.7957	30.8808	39.8549	143.845										59.6191	19.9388	142.676	65.089	84.1394	36.4245	46.046	13.9615
8.66667	162.777	92.3284	95.473	39.8518	148.45	41.9991	15.995	83.202	184.157	111.442	61.8926	53.9952	84.3456										168.757	83.3253	62.8754	40.4231	200.803	127.647	54.9842	29.6792	31.3309	141.554										69.3404	2.26759	145.498	59.416	85.2774	36.5151	45.096	26.6175
9	181.199	86.7374	87.753	35.1766	139.621	41.1321	20.884	86.818	184.061	109.237	57.8686	52.1462	84.7926										158.26	88.6353	55.4634	40.6949	188.003	146.642	44.6552	27.5276	52.1759	151.644										74.9818	-3.96553	158.633	66.974	85.5054	29.2462	40.58
9.33333	184.665	81.5714	91.161	32.4006	130.21	40.3651	19.521	92.354	186.707	112.205	58.9946	51.2302	83.3686										159.464	94.1213	60.1894	35.9546	242.914	132.709	47.396	27.9743	54.0049	150.463										84.8515	18.0652	174.983	64.403	86.3664	26.6996	46.885	25.0765
9.66667	173.889	80.4604	89.587	33.705	124.373	41.3691	22.759	91.799	187.042	112.441	57.1176	47.0802	81.9116										148.302	99.1913	60.5814	33.8725	264.247	124.305	41.4088	27.7395	65.4439	159.812										82.6042	20.5227	181.542		81.9244	37.5072	48.549	26.0395
10	168.97	70.7394	79.837	30.7133	125.361	45.9411	7.661	84.817	185.982	112.965	61.9376	44.0342	83.6666										138.66	102.053	60.1624	31.8969	223.416	136.329	52.4942	29.9269	52.5459	160.836										41.3513	33.8386	186.726		77.1804	15.397	45.81	23.2055
10.3333	116.519	45.9304	54.929	24.7728	84.995	30.6841		-41.693		77.8197	13.7726	28.6572	64.8586	0.712	0.229467	-0.60873	2.07383	-9.80067	-12.6122	21.3171	4.76233		117.288	65.4423	58.2364	17.1888	296.292	133.835	41.9846	27.2661	62.8529	186.69	3.39681	-1.85986	-1.69357	-20.178	-34.5314	23.3947	-3.70847			105.264		171.206	24.814	57.6814	29.3147	42.674
10.6667	120.888	47.0164	53.881	21.6592	80.402	31.2031		18.949		78.8602	15.1356	28.3602	67.1756	4.4556	2.58407	-3.10899	-4.19217	10.3713	-12.537	14.1416	1.15333		110.418	72.2663	56.3314	18.618	264.573	132.088	28.6958	28.2688	36.5079	186.042	3.14421	-2.16086	-2.51102	-21.3696	-42.3867	-3.76227	-1.79577			110.427		188.463	23.885	59.0844	33.718	42.264
11	99.6232	43.1404	51.209	23.6727	75.114	25.0761		-1.458		68.5779	13.5306	14.7617	68.4486	-11.8968	19.8576	-6.08878	3.81983	8.51033	-9.91553	15.1933	-4.20667		75.7852	69.5663	51.4524	16.7404	247.69	50.0491	5.28831	34.338	35.6449	117.047	-2.24813	-4.07926	-0.998317	-23.2713	-40.9209	2.14473	-10.1524			103.874		172.849	33.695	59.3194	36.2996	44.722
11.3333	-89.7248	40.1664	27.22	10.282	47.298	4.94907		33.216		62.1309	14.6836	-2.95647	56.1146	-13.9574	-71.8465	-3.78362	-9.76117	2.20533	-14.7254	14.1621	-10.7077		36.1222	55.8383	45.5044	-7.06605	207.11	-23.4554	-43.4207	23.0808	33.6099	118.323	-1.23745	-7.02236	-2.26581	-27.7913	-36.9245	0.926329	-13.2587			105.518		181.676	29.854	60.8844	15.3151	48.213
11.6667	-83.7988	28.2494	-41.996	11.4035	-4.587	-22.4919		-10.635		40.1837	6.7616	-15.5101	34.4906	-17.989	-80.5091	-6.22958	-6.91917	-3.13767	-21.924	14.1193	-13.6087		22.9032	37.2543	22.6718	-13.9156	146.571	-54.3794	-55.1914	8.4583	22.9529	116.705	-8.08482	-10.2602	-3.34519	-25.7633	-57.38	-14.6015	-19.2624			102.293		171.725	20.415	58.4524	11.8341	33.713
12	-118.63	5.1484	-76.348	12.6786	-16.768	-29.6069		14.63		13.4005	10.2426	-20.8471	10.8246	-23.8914	-84.9471	-6.975	-10.7152	6.50733	-20.8153	2.30345	-18.7047		13.4022	13.9833	-3.84923	-16.5436	104.924	-88.8674	-80.0857	8.1209	7.36393	106.098	-6.21175	-15.7614	-5.73146	-24.5491	-53.8385	-11.0786	-28.1087			96.107		178.241	3.612	50.2194	-0.128833	15.425
12.3333	-140.662	-11.5496	-102.894	13.112	-15.735	-22.8319		9.16		-2.63633	5.1856	-22.516	-4.4004	-24.1093	-124.099	-7.27113	-7.88217	-6.51467	-25.5288	-0.19235	-16.6537		12.3002	-7.87973	-11.7286	-16.5469	93.256	-93.9584	-84.7547	3.02452	-15.3211	105.062	-5.16734	-20.3161	-11.1522	-30.289	-57.2014	-12.7918	-33.8414			82.31		103.068	-12.312	29.5884	-1.37583	8.591
12.6667	-133.292	-22.5456	-126.343	11.3719	-8.107	-13.3489		-2.274		-9.07613	-5.8274	-23.8339	-8.2324	-26.6542	-137.705	-9.87142	-10.9682	-14.0747	-36.7643	-6.45705	-20.3647		7.58219	-14.3104	-12.334	-16.6105	122.605	-117.831	-95.8627	4.6737	-14.6461	95.229	-7.7709	-20.7805	-15.5489	-22.5353	-70.8064	-15.9581	-20.6321			44.6407		106.808	-11.404	6.48237	-8.29533	-0.013
13	-142.39	-21.2986	-131.194	10.3031	-0.129	-6.52693		-23.426		-6.71063	-20.2454	-21.8286	-11.3594	-29.8658	-145.799	-8.91684	-12.0452	-20.4597	-31.2407	-21.6808	-13.0407		9.83119	-31.2795	-20.28	-13.928	108.479	-109.198	-71.6057	2.77084	-10.4361	90.9228	-7.76384	-23.6908	-15.5312	-19.6936	-83.2177	-20.3456	-22.7569			22.2295		97.907	-24.628	-10.8206	-11.6079	-3.271
13.3333	-177.727	-24.5646	-134.155	12.9915	9.969	-11.3529		-28.607		-20.6477	-24.5893	-21.8119	-14.3254	-27.0592	-115.648	-11.9285	-13.0732	-22.8967	-29.7933	-18.5496	-16.2587		3.53319	-29.9655	-27.9842	-10.1412	136.008	-117.396	-85.5577	4.4594	-29.3921	106.169	-8.08578	-23.8745	-21.3272	-12.0389	-85.1162	-24.3227	-23.4706			3.95025		96.923	-28.65	-14.493	-15.2594	-3.587
13.6667	-187.777	-22.7886	-137.641	17.7596	8.34	-4.89093		-27.187		-22.6301	-41.4584	-23.1677	-13.5594	-30.2768	-91.8955	-14.0152	-16.0402	-27.4167	-28.4058	-11.3704	-27.5327		6.11119	-9.94273	-28.9023	-5.11955	140.026	-125.179	-83.6697	5.1232	-25.6921	110.52	-6.70542	-25.4236	-14.7393	-58.4132	-107.735	-20.9122	-22.386			-9.39461		22.576	-28.731	-22.0102	-6.65863	-6.866
14	-165.445	-28.7156	-144.794	18.4165	3.369	-4.98993		-65.395		-21.9568	-38.5918	-23.878	-13.0904	-37.7424	-106.277	-14.639	-16.4162	-35.1767	-43.5505	-39.0044	-34.2627		2.62519	-7.74673	-46.1073	-3.25285	120.078	-115.431	-82.6217	2.98973	-30.0611	107.425	-8.23702	-27.6934	-14.912	-52.3206	-108.059	-25.3979	-33.6648			-3.04233		19.559	-32.655	-16.2277	-5.50703	-4.599
14.3333	-166.858	-30.1536	-159.771	17.2867	22.453	-4.48493		-42.903		-16.2145	-40.1819	-13.3814	-10.4684	-23.3153	-58.6813	-12.7088	-15.7492	-37.3807	-46.912	-37.0121	-37.3687		49.9812	-4.91373	-24.1612	-0.507951	128.195	-107.831	-69.0357	4.4683	-37.3911	112.224	-10.1962	-26.7864	-16.6803	-52.9747	-107.608	-26.65	-43.6442			-1.8776		17.473	-32.006	-16.8198	-9.34823	-6.081
14.6667	-180.629	-26.5986	-155.728	18.1492	16.075	4.09007		-24.143		-15.5021	-43.8272	-16.8869	-11.7814	-31.2335	-57.1063	-11.7876	-20.0722	-45.1417	-49.5362	-34.9817	-34.7587		37.3872	-1.42973	-33.2393	-1.35995	117.527	-115.203	-69.9127	4.6714	-46.7101	111.492	-9.96175	-27.9547	-16.2983	-54.2895	-115.758	-32.0592	-45.2572			-7.14676		10.13	-35.107	-15.484	-7.97233	-6.351
15	-208.084	-27.3296	-146.478	14.7163	17.803	8.13207		-87.225		-23.9914	-38.5294	-24.5726	-9.7584	-36.3794	-41.4357	-14.4404	-29.4252	-49.1227	-65.0517	-38.9752	-35.9637		53.1662	-6.11473	-32.8692	-2.91965	95.4153	-104.844	-67.3147	6.8993	-45.3861	112.609	-7.35503	-27.5135	-15.5215	-46.5805	-106.78	-27.5729	-60.191			-4.85831		15.263	-33.176	-25.4378	-9.69693	-6.739
[truncated: 49 more columns]

## Sheet: Figure 2A (Human)
			Human (L2/3)																											Human (L5)
			NU2	NU2	NU3	PB0	PB3	PB8	PB8	PB10	PB10	PB10	PB19	PB19	PB26	PB26	PB35	PB35	HBRT9	HBRT9	HBRT28	HBRT37	HBRT39	HBRT42	HBRT47	HBRT54	HBRT94	HBRT94		NU2	NU3	PB10	PB10	PB10	PB26	HBRT16	HBRT37	HBRT37	HBRT94	HBRT94
			64	64	65	53	75	60	F	M	M	M	M	M	M	M	M	M	M	M	M	M	M	M	M	F	F	F		M	M	M	M	M	M	F	M	M	F	F
0.333333			9.12043	2.22397	1.6594	3.32441	-6.1971	-1.17506	-1.25393	-5.70183	-12.6722	-5.5638	12.1542	5.19265	2.28144	1.04793		3.87427	-33.6126	1.40026	-1.6729	-17.2412	8.34496	-15.6947	-18.8312	-0.570427	8.44633	-8.9576		-0.209257	-3.67079	2.93319	-13.2559	3.91169	2.67057	-6.83015	-5.27015	10.0292	-26.7781	-70.192
0.666667			12.7214	9.60923	5.3825	-1.80259	1.85954	0.0813375	-5.55563	-8.1951	-10.5993	-0.3088	-6.0968	1.36025	-2.73359	0.793886	-0.532533	4.79127	-19.8216	-7.87445	-3.74747	-10.1323	4.37766	-9.49069	-18.0502	-7.72433	2.21653	-28.8866		11.0212	0.296466	3.71599	-12.4359	6.35049	-17.7072	-3.18965	5.08715	9.45921	-10.8608	-44.327
1			12.0501	-0.644685	-3.71169	-1.86359	-3.20638	-0.319062	-3.85193	-4.35923	-14.8065	-2.7828	6.2482	0.12385	-1.23579	0.693246	5.32847	2.34527	-14.1036	-7.15354	-7.66447	-0.40118	1.06296	-8.33969	-9.7752	-19.8746	-17.9718	-21.2156		12.9743	11.0386	10.82	-2.80586	5.92619	9.51767	-3.84195	-1.10575	5.68421	-29.3538	-26.827
1.33333			12.5383	-3.39126	1.9035	-6.38019	-1.86361	-0.997262	0.631075	-7.47341	0.553694	3.5162	0.3342	0.12755	-0.843526	1.02602	0.0804667	2.94627	-3.1906	1.28916	-9.25457	-16.5054	-1.38804	-4.29769	-2.6252	-11.1307	-22.4339	-11.9986		7.35914	-0.924194	-5.79191	-5.44086	6.03749	10.9656	-1.36805	-9.87045	7.61321	-8.61586	-13.03
1.66667			6.37383	-2.5978	-5.78689	-4.30499	-2.04671	-0.564462	-1.17553	-8.4321	4.49569	7.5262	6.4422	-0.08575	-2.4224	3.20502	-2.31053	2.96727	1.5984	-1.94144	-6.16217	-7.06398	0.67056	0.633312	-6.3002	-3.08973	-23.3985	-10.6246		6.62664	-0.741094	2.24919	-5.01186	5.33209	6.77537	1.56645	0.891647	5.39521	-18.5532	-2.365
2			2.89483	-0.278475	-2.61306	-4.79329	-5.64779	-0.852062	1.35297	-3.33117	-1.12531	4.9472	4.4312	0.22665	-1.4904	-13.6309	-4.18753	-1.95473	-1.4746	-4.80737	-5.83617	-4.28988	-4.00264	-4.03769	1.4438	-2.88203	-17.1855	-8.0936		1.92694	4.56893	1.59269	-5.81486	4.22709	11.794	2.04285	-2.65585	-6.77279	-2.99066	13.329
2.33333			2.89483	-10.2882	1.8425	-2.96219	-2.9012	-0.517562	1.58777	-0.469761	-3.54831	0.1652	0.9652	-0.82615	-1.14724	-4.37527	6.77547	0.0382667	3.7544	-1.61714	12.0547	3.47622	2.45126	5.12331	0.2568	0.969273	-10.2307	-0.1976		1.49974	2.00545	-2.40951	1.03814	3.05189	9.31347	1.16105	3.92355	3.67721	-0.869556	37.324
2.66667			2.71173	-6.38198	-3.77273	-2.47399	-4.24398	0.916138	2.76737	-0.749361	0.907694	3.1332	5.5342	-0.17865	-0.407356	1.48451	2.96247	1.02627	12.4714	3.57506	6.47208	9.92432	-0.64384	6.18631	0.9198	3.91227	-4.26527	7.4274		-3.38306	-2.26699	-15.3208	3.50414	4.04039	2.48017	3.66795	0.465347	2.89221	-7.08806	4.027
3			-2.23217	8.63266	-2.18581	3.56851	2.10368	1.14704	-1.37083	-2.07887	1.74869	3.4242	3.2652	-0.28385	1.19977	-4.02294	-1.96753	0.827267	14.7254	4.33606	4.37958	-0.16548	6.57156	12.2613	3.8928	4.93377	-2.03457	4.8864		2.72044	-4.03699	-5.95441	7.18214	3.29769	1.10247	4.03895	-6.60035	-5.45979	3.2196	30.109
3.33333			3.56623	-5.22232	0.194561	2.83611	7.10856	0.557838	2.67127	1.83124	1.20769	3.8512	2.1432	-2.04415	-4.41944	5.3849	-3.67753	-1.36073	4.5344	7.17906	5.53932	0.66042	0.83596	6.14131	1.1858	3.70457	4.44573	15.8894		-1.30786	10.6114	-3.17581	2.21814	1.50759	-14.0402	4.13925	-5.37225	-1.29379	9.82346	-10.019
3.66667			-1.62177	8.57163	-2.12478	12.4797	5.88786	0.414738	3.31247	4.93474	0.426694	2.5092	-2.0318	-5.13975	1.00173	0.276876	-4.29753	-0.443733	12.5874	6.90126	3.55429	3.93942	-3.31734	14.7293	12.1508	4.80207	5.04193	14.1904		2.11004	4.38582	-12.9091	11.6021	2.57419	1.29037	3.05635	2.85585	-11.5788	20.447	6.996
4			8.20483	-3.69644	-2.06374	5.52161	-1.43636	0.561038	2.75027	9.92344	7.12069	-2.8668	-6.3588	-2.59955	0.740144	-5.1865	-6.20453	-2.11973	15.7604	1.51776	5.35454	-1.28098	-5.50204	13.1853	9.6528	1.27457	13.4563	12.0714		-3.99346	17.8136	0.488586	-5.78586	-2.33131	0.658371	2.79115	11.2933	-0.633786	21.7188	38.059
4.33333			-2.84247	-4.36782	0.377661	7.59681	6.55924	0.873038	0.709275	6.08344	10.4797	-4.6498	-7.3278	-3.19385	0.359404	-4.07042	0.457467	-3.26873	16.8264	-21.5885	1.33388	10.5673	-1.42644	-2.24469	5.6258	8.55667	19.4703	14.9364		0.279043	-1.47359	6.23089	-0.771857	-2.60261	3.23997	0.585853	5.54805	-11.1538	28.0097	-6.987
4.66667			-1.74387	-2.5978	8.8615	1.31021	1.85954	0.932238	0.488375	11.5341	11.7457	-5.3338	-9.2098	-2.22415	3.02749	4.3642	14.4165	-5.79373	19.9944	9.14726	0.383899	16.7213	-2.28964	8.86431	12.0748	8.19687	20.1109	13.3714		-0.331357	-23.2021	8.18229	6.48514	-1.05111	2.71977	0.347553	4.86515	-7.85779	21.8913	-26.289
5			-3.33077	3.44467	0.865941	-12.0565	2.16471	0.648238	2.76987	6.48384	16.2737	-7.5668	-10.4928	-2.77045	1.02462	4.32411	16.6915	-3.87473	14.2474	9.63656	-4.73457	11.7913	-5.74494	-6.20369	8.3788	8.92177	24.3319	7.2014		0.523143	-4.09809	7.13759	-20.9299	-1.39441	5.02927	0.343953	2.69555	2.39421	46.3311	-11.817
5.33333			0.453429	-1.49917	6.7864	-0.398793	-1.61947	0.0770375	-2.49083	8.57114	10.1387	-10.8068	-18.4148	-3.27785	1.09921	5.4744	14.5615	0.0452667	17.7434	9.45666	0.514219	4.84532	-6.03804	-7.28169	10.0768	19.5365	30.699	11.1124		1.49974	7.07137	7.88779	5.43014	-2.60291	0.411871	0.365153	5.83815	13.7172	41.2378	-7.624
5.66667			-6.01637	6.37436	-0.965109	1.18821	4.54508	-0.605362	3.66127	10.3314	0.145694	-10.6258	-25.7068	-2.64495	3.45328	6.2397	16.6065	0.682267	16.7514	7.87316	-0.557691	5.49102	0.61246	-7.65069	16.5468	12.18	31.6274	3.8104		-3.99346	2.31063	-0.272714	-1.47686	-11.7051	-4.71063	-1.02505	1.73945	4.38821	37.9808	15.001
6			-6.74877	8.81577	1.11008	2.46991	1.55436	0.808638	5.40797	38.3449	8.85369	-10.3748	-24.7798	-3.63765	3.91048	3.26581	20.3765	3.57727	16.6994	8.04316	-7.58937	17.3823	-11.8103	7.48331	16.0898	3.75567	35.7509	12.9174		1.49974	2.18856	7.01369	10.8291	-11.5074	4.17477	-4.31595	-17.1381	-0.176786	44.8293	29.174
6.33333			-2.53727	1.43052	8.7395	10.4655	10.8317	-1.21556	0.302975	47.7829	7.46869	3.7382	-25.3368	-4.71105	7.23097	-4.49694	24.2525	7.73927	17.7684	11.698	-3.41327	40.1443	-6.45374	3.57231	17.9698	2.77207	41.3313	3.4004		4.42944	-2.87739	20.3702	25.7001	-12.6125	4.34407	16.7506	-1.06805	-9.78279	87.0898	27.73
6.66667			-6.01637	-1.74331	-1.88064	10.9538	11.4421	2.56794	1.66937	48.6318	36.6557	15.4222	-23.2598	0.45795	12.3242	0.456246	21.2375	4.17627	23.4454	23.9835	17.5489	44.6703	16.2432	7.69331	24.0318	6.89557	67.5269	7.4174		1.37764	7.01033	47.5821	42.2451	-3.45981	-0.850729	33.6833	-4.07365	-27.4768	115.609	46.87
7			4.42073	-3.6354	8.0071	14.9211	18.156	-5.27406	1.42177	54.2464	47.7017	21.7822	-23.2318	14.4954	25.6907	1.44929	36.0915	5.45527	47.0514	26.2447	30.1169	48.6843	60.7203	28.5253	27.1188	30.1237	106.598	30.9364		0.462143	28.6778	64.5261	42.9871	1.55429	9.65977	42.0601	24.9332	-5.96079	151.43	74.404
7.33333			-3.45287	4.66538	2.636	15.3483	18.8884	-2.15846	0.972175	55.9038	58.5857	22.8942	-22.5188	21.0939	45.1698	9.6625	65.2125	7.44627	55.1524	30.0142	34.5181	92.0723	84.3513	53.9543	43.2248	76.8057	129.599	66.7464		-0.819657	37.2838	75.6441	44.6551	3.77509	14.1982	44.0477	46.1416	9.97121	140.048	94.92
7.66667			-0.0958714	-14.8658	-2.12478	3.44651	17.2404	3.70394	2.69887	53.3814	56.7637	32.2862	-13.1748	26.0835	52.4797	21.0768	90.9345	9.75627	64.4954	33.2508	40.7435	93.1673	100.97	57.2943	55.9048	103.667	149.477	96.4544		10.8991	22.6964	74.6121	44.8171	-13.0825	8.15357	44.4559	68.4336	24.3482	173.124	75.045
8			1.97933	-9.73893	2.5139	-3.32839	15.5314	2.50554	2.54277	47.89	59.4517	27.0362	-9.4438	26.8293	61.0164	23.6217	97.2135	4.62727	55.0284	32.063	61.1025	70.5823	100.559	67.8813	69.8458	111.781	165.635	107.34		28.5993	27.5792	74.4371	45.0811	-10.8373	21.7783	45.7542	88.7533	35.8732	170.142	106.553
8.33333			-4.06317	-0.217435	-0.598899	-10.8968	9.18376	-3.06096	2.98647	52.9072	61.9347	17.1182	-5.4008	27.732	65.3962	15.8791	109.352	13.4383	53.6934	25.7665	76.7513	74.7453	105.087	75.1993	76.0778	109.337	168.729	115.503		35.6183	31.4244	73.3861	41.8011	-11.6509	21.2106	41.8312	93.5349	18.3222	173.347	99.487
8.66667			6.00763	-1.86538	1.7815	-1.98569	10.9538	2.18084	4.28737	56.3137	62.1597	26.1412	-2.5968	25.2959	64.6554	19.3003	105.169	15.6893	43.0824	23.1573	75.9512	68.6863	109.271	74.6853	76.8698	100.94	170.848	122.018		48.5578	15.8604	86.7511	47.9641	-13.5975	14.1435	43.31	89.1692	15.8582	177.286	93.823
9			12.1721	5.51987	-3.65066	-8.69949	12.9069	1.95644	3.42967	62.3978	60.8287	27.1952	1.5252	26.8036	69.8168	17.6131	113.392	14.2823	49.1724	14.984	98.1454	69.5253	111.452	82.5483	80.3338	100.377	175.433	126.926		43.0036	29.8375	78.8221	40.1761	-15.6825	21.6548	41.6301	91.9013	19.3992	178.249	88.542
9.33333			15.1628	-0.156405	-3.65066	-8.33329	12.7238	3.51784	1.02037	40.2662	50.7927	29.4632	6.0432	27.9205	68.2754	12.4122	110.238	15.9153	43.2484	16.7136	90.7383	74.0893	113.204	75.2433	88.2258	123.651	176.815	128.479		61.8634	25.7481	94.9681	40.2101	-16.2554	21.7487	38.5717	98.8175	13.9382	175.724	94.248
9.66667			18.3367	-1.92642	4.0398	-24.2635	13.2731	1.90284	2.15487	-6.0681	54.0537	34.3672	16.6662	27.8312	73.1021	17.2648	108.426	21.0213	43.8494	14.814	101.949	65.5793	104.418	71.8593	79.7978	104.098	184.206	129.128		72.3611	17.9356	96.6161	40.4191	-26.1726	21.2851	33.473	96.1299	5.76521	170.144	7.097
10			12.9045	-1.01089	17.2234	-10.5306	12.9069	4.02144	-0.420525	14.3588	55.8547	37.2692	20.1962	27.4445	72.0639	12.4309	102.297	26.3573	39.7644	8.38596	97.7468	67.4213	104.789	70.3713	90.4998	108.249	191.729	136.662		60.5817	27.7012	102.349	44.0191	-24.6875	22.3412	34.4562	95.5742	6.27521	182.63	28.573
10.3333			26.5764	5.94712	8.9226	-23.1038	13.3952	1.80514	5.07047	28.1504	57.8267	35.8302	21.4462	27.4151	67.8059	19.5563		36.3153	36.7504	6.25726	85.6878	57.5813	106.357	73.8263	79.5978	114.158	192.783	133.449		65.7087	15.067	111.986	45.0951		31.5266	35.4272	92.2137		180.155	54.762
10.6667			30.2385	1.00327	19.8479	-13.6434	11.7472	2.79884	3.83017	38.9448	57.5137	29.1782	32.8002	25.4256	64.0897	13.9748		42.6393	29.2454	6.48266	100.226	76.2623	104.144	68.7493	78.9908	99.5957	196.534	134.147		77.0001	26.8467	109.797	42.8601		28.6469	30.6765	97.2728		174.82	67.926
11			19.3743	-2.96402	26.6228	-15.5355	11.8693		3.13547	36.0567	57.9397	34.9182	35.6442	25.2115	67.6176	13.2425		45.3353	17.1524	5.10416	109.319	69.4793	98.2203	79.0193		106.001	203.318	145.236		75.9011	30.3258	102.254	46.3661		31.2706	30.9686	97.4584		174.659	29.345
11.3333			23.9519	7.59507	33.0925	-39.034	9.85514		-0.550325	27.1783	54.8537	38.5412		25.1071	72.6132	19.4456		48.7163	3.8234	1.29726		66.6093	99.2283	72.3203		113.737	205.754	141.496		68.8211	24.8326	99.3641	36.3501		29.0368	29.2046	100.34		164.061	31.202
11.6667			24.7454	-1.80435	35.3508	-20.4183	11.0758		-0.418925	40.7772	65.2087	36.3332		20.8603	74.7263	10.9875		52.7953	-0.9876	-1.06844		61.1883	96.0713	73.0803		142.03	213.071	137.26		75.4131	27.7012	76.4701	41.3241		25.5462	29.9921	106.154		178.523	49.078
12			19.7405	2.1019	32.6042	-23.1649	16.9352		-2.30663	33.3354	61.5167	32.4942		24.1974	68.981	8.8597		58.5013	-2.2256	0.643759		74.3923	92.5333	76.2453		122.546	218.219	145.854		67.5401	11.71	89.7561	39.1511		19.1757	29.6336	98.4805		177.406	75.864
12.3333			19.0081	0.453945	36.8156	-21.0286	9.611		-0.416825	33.5408	58.6767	29.2762		23.5224	64.8684	15.586		64.3793	-5.3666	-2.37724		81.1113	90.9493	81.7353		120.941	219.648	151.452		66.5632	-9.04189	98.6861	45.1081		24.887	27.5234	70.4659		187.311	95.909
12.6667			21.1443	2.40707	32.5432	-25.7894	15.1042		-1.18583	29.7432		28.1302		20.6819	70.8845	21.8594		80.5713	-11.3896	-9.12874		72.3723	93.0753	72.3673		125.159	223.672	147.956		68.0891	10.9166	99.3551	51.0761		20.4388	29.6639	79.6134		177.995	95.907
13			23.3416	-3.08609	32.4822	-3.87779	11.6252		0.445275	35.9036		-6.5018		20.0241	66.8608	20.5529		93.4383	-17.0316	-10.6625		61.1563	94.2763	76.3743		124.823	232.234	143.311		74.2531	20.4991	89.1081	54.5381		19.7459	28.7781	91.4171		168.266	75.387
13.3333			24.3181	2.04087	32.177	-0.0324933	15.5925		1.53697	37.4573		12.9762		21.6241	63.3926	20.6031		83.9103	-14.1996	-14.3392		66.5423	83.9123	73.7393		127.156	232.901	137.381		69.6761	19.5225	94.5601	44.4701		22.7131	28.5337	93.12		182.975	105.727
13.6667			20.3508	4.23813	29.9797	22.1842	10.2213		4.24657	61.57		13.8612		22.1765	69.2392	16.5436		76.8383	-14.5316	-14.3392		71.6323	94.3543	71.1543		130.764	243.016	139.241		74.8031	23.856	105.906	47.6301		25.7388	30.0848	87.3257		174.789	108.757
14			13.8811	9.36509	30.5901	-7.53989	10.7096		20.9152	57.1798		15.7172		20.065	66.1947	11.7571		78.9673	-21.9246	-14.3392		82.7283	96.4503	65.7313		129.624	250.024	141.259		74.4981	29.2271	100.884	45.4311		19.1005	28.0052	76.6752		183.455	82.594
14.3333			20.0457	5.33677	23.9983	-7.23469	13.029		20.9152	51.5543		14.2132		20.3969	69.3584	20.7422		86.6413	-24.1006	-14.3392		72.2483	102.568	77.6183		127.934	257.054	145.612		60.9479	17.8746	105.657	39.4731		23.5464	25.1946	76.8456		175.727	130.229
14.6667			15.8342	6.67954	18.8103	0.394707	8.69547		20.9152	66.5152		15.9872		21.2693	74.0711	12.5561		84.4373	-24.6586	-14.3392		67.8123	100.053	74.8013		129.266	257.118	138.112		87.3761	19.4005	110.271	39.5311		31.3241	24.692	93.3287		166.563	123.218
15			14.4915	1.24741	29.7966	-4.12189	11.1369		20.9152	61.7769		20.6112		17.2112	72.0164	18.6636		92.0513	-31.8386	-14.3392		71.6073	98.9373	78.4873		132.017	266.297	130.477		78.6481	17.6304	113.887	38.5701		29.1115	22.6984	83.9736		156.253	138.531
15.3333			20.5339	7.6561	0.621801	18.339	6.19303	1.58394	1.26467	27.7263		19.6632		18.2392	72.2807	12.4947	92.6275	76.0273	-34.3696	-13.448	109.842	67.2663	101.298	74.2873	77.1378	115.605	266.141	138.499		77.4271	-2.45009	112.283	35.1431	-23.7964	26.1322	21.0927	84.9606		160.015	137.742
15.6667			21.1443	7.41196	0.316631	18.7052	6.37614	-3.95536	1.06257	17.5028		23.9642		14.6123	72.2923	14.0558	82.4275	71.3793	-35.3686	-15.2572	111.125	62.6763	95.0013	77.4923	81.3578	120.293	275.247	138.609		75.2911	11.1607	102.663	25.6631	-37.2814	27.442	19.4547	87.232		136.762	123.508
16			16.2615	-10.9596	-1.33132	15.4704	9.97721	-4.88146	0.152875	31.662		23.7702		14.7059	72.338	13.8096	49.1975	65.8583	-38.1056	-14.6484	96.1816	77.1763	98.0273	79.0313	86.7248	100.045	283.445	145.323		68.0891	-0.435994	96.5611	29.3111	-40.5184	26.9288	21.0924	74.3673		150.741	137.635
16.3333			-5.95527	9.7313	4.8943	-5.70879	1.55436	-4.77456	-0.697525	33.5982		18.8022		14.7741	74.2058	18.2424	36.5575	67.1143	-61.4027	-15.7715	80.1835	68.1403	106.951	65.4623	72.3308	115.488	288.331	150.768		61.6803	-0.191814	49.0231	24.0351	-63.66	30.4698	19.8935	57.2136		145.232	58.848
16.6667			-6.07737	-2.5978	-8.47243	-11.324	-7.53983	-5.48226	-3.90933	27.5986		-4.7808		8.23045	62.9855	12.9629	19.0435	65.7203	-47.822	-28.9082	60.1878	55.0433	96.8993	30.7803	67.4238	112.185	285.341	145.335		43.0646	0.906816	33.7701	12.0001	-93.3139	24.4932	14.3875	34.0173		124.489	-2.008
17			-19.7493	-7.17543	-30.262	-25.118	-8.33333	-5.01606	-1.48783	8.62674		-20.2051		-3.96985	43.0838	7.7844	11.7225	67.3453	-64.1234	-34.5543	58.0615	34.2753	66.1903	21.8653	64.1758	69.9097	261.387	108.693		21.4582	-10.1406	19.5578	0.0291429	-114.771	28.098	-21.061	9.14975		90.4519	-1.184
17.3333			-13.9509	-5.8937	-37.7693	-18.8924	-11.5071	-4.33626	-2.44213	9.99354		-35.1099		-14.5123	29.2966	-10.7797	4.87247	68.2193	-73.386	-34.9585	55.6815	37.5113	23.6626	8.30231	44.6018	8.05027	205.148	86.9984		16.2702	-5.56289	29.7401	-10.4899	-109.297	15.1087	-37.1443	5.83095		53.7239	28.359
17.6667			-17.491	0.148775	-42.7742	-14.681	-12.9109	-4.56046	-1.36973	12.8063		-38.0795		-20.9082	24.6593	4.15756	19.2795	71.2043	-79.8629	-37.5003	56.1491	24.3593	4.10266	1.73331	39.9578	-22.2146	164.669	70.4434		5.46704	-7.21089	21.0479	-23.5176	-111.686	14.9699	-46.2467	-12.8003		27.9584	29.429
18			-22.9231	-3.51333	-46.1311	-12.4227	-17.3055	-4.58626	-0.443625	-1.90692		-39.2628		-25.9362	19.2938	0.441716	28.4205	66.5293	-82.7714	-37.1972	56.2428	10.7773	-12.7893	1.08431	32.2948	-33.3713	144.226	62.4184		-6.80106	-9.83539	18.3258	-24.5991	-97.1803	9.86817	-48.8348	-18.7219		15.3795	17.419
18.3333			-21.3972	-0.888825	-50.4646	-9.73709	-19.7469	-4.72726	0.165875	2.24514		-40.551		-28.8909	19.8691	10.4584	29.9985	66.9503	-85.2764	-39.8767	53.9509	13.1623	-29.2978	-4.92969	30.4818	-38.997	123.172	53.2274		-13.576	-15.8168	23.6491	-21.7248	-93.7878	-0.989429	-50.5139	-15.657		-2.20096	5.447
18.6667			-26.8904	7.6561	-46.1311	-21.8831	-21.8831	-5.11196	-1.14703	-3.39101		-41.9718		-33.8515	8.6622	9.4169	18.8565	74.8943	-91.6146	-39.7329	56.4275	14.2323	-31.792	-13.9067	23.7288	-56.0446	113.319	33.9394		-15.5902	-9.71329	21.7393	-19.7399	-90.5269	8.94067	-48.493	-28.6078		-6.71426	22.8
19			-26.219	1.85776	-50.0984	-11.5072	-23.1038	-4.40356	-1.78683	2.53304		-42.498		-34.6149	14.0718	8.6315	23.1225	76.2833	-91.1883	-37.852	53.6397	8.55932	-33.8402	-10.3477	22.6048	-52.7886	102.671	30.5164		-7.41146	-16.8544	20.7042	-23.4264	-91.6839	8.69317	-49.1569	-32.1739		-9.84996	50.848
19.3333			-29.8811	-2.47573	-50.1594	-13.0941	-22.6155	-3.75296	-0.504925	-11.5617		-42.0784		-34.3136	15.7655	8.6486	23.0535	69.1253	-94.4644	-40.509	56.5095	0.03802	-38.4007	-4.44069	22.1388	-48.5761	96.7749	50.3304		-19.1302	-7.88229	15.7047	-18.9439	-81.4652	4.58627	-48.2023	-28.4654		-15.3213	26.424
19.6667			-19.5051	4.78745	-49.4881	-21.578	-19.3807	-3.88296	-1.85253	-7.41903		-41.7947		-31.2293	14.233	-5.95707	20.0135	52.5873	-90.29	-43.7471	53.3868	5.93392	-34.0871	3.61231	25.0558	-54.1665	92.2549	20.8514		-11.2567	-11.1782	-10.9609	-12.8729	-81.7446	-0.473729	-49.0765	-25.8096		-3.56236
20			-24.51	6.80161	-53.4553	-31.0384	-18.7093	-4.12606	-2.63383	-20.0017		-39.3052		-30.7915	13.759	4.26884	24.4375	36.8483	-96.7927	-40.888	57.0928	13.6213	-31.9841	-10.6237	22.0028	-44.8619	91.9079	41.6414		-7.22826	-15.8779	-38.2825	-26.7924	-77.54	5.72277	-48.6109	-28.3276		-10.9422
									9.12043	2.22397	1.6594	3.32441	-6.1971	-1.17506
									12.7214	9.60923	5.3825	-1.80259	1.85954	0.0813375
									12.0501	-0.644685	-3.71169	-1.86359	-3.20638	-0.319062
									12.5383	-3.39126	1.9035	-6.38019	-1.86361	-0.997262
									6.37383	-2.5978	-5.78689	-4.30499	-2.04671	-0.564462
									2.89483	-0.278475	-2.61306	-4.79329	-5.64779	-0.852062
									2.89483	-10.2882	1.8425	-2.96219	-2.9012	-0.517562
									2.71173	-6.38198	-3.77273	-2.47399	-4.24398	0.916138
									-2.23217	8.63266	-2.18581	3.56851	2.10368	1.14704
									3.56623	-5.22232	0.194561	2.83611	7.10856	0.557838
									-1.62177	8.57163	-2.12478	12.4797	5.88786	0.414738
									8.20483	-3.69644	-2.06374	5.52161	-1.43636	0.561038
									-2.84247	-4.36782	0.377661	7.59681	6.55924	0.873038
									-1.74387	-2.5978	8.8615	1.31021	1.85954	0.932238
									-3.33077	3.44467	0.865941	-12.0565	2.16471	0.648238
									0.453429	-1.49917	6.7864	-0.398793	-1.61947	0.0770375
									-6.01637	6.37436	-0.965109	1.18821	4.54508	-0.605362
									-6.74877	8.81577	1.11008	2.46991	1.55436	0.808638
									-2.53727	1.43052	8.7395	10.4655	10.8317	-1.21556
									-6.01637	-1.74331	-1.88064	10.9538	11.4421	2.56794
									4.42073	-3.6354	8.0071	14.9211	18.156	-5.27406
									-3.45287	4.66538	2.636	15.3483	18.8884	-2.15846
									-0.0958714	-14.8658	-2.12478	3.44651	17.2404	3.70394
									1.97933	-9.73893	2.5139	-3.32839	15.5314	2.50554
									-4.06317	-0.217435	-0.598899	-10.8968	9.18376	-3.06096
									6.00763	-1.86538	1.7815	-1.98569	10.9538	2.18084
									12.1721	5.51987	-3.65066	-8.69949	12.9069	1.95644
									15.1628	-0.156405	-3.65066	-8.33329	12.7238	3.51784
									18.3367	-1.92642	4.0398	-24.2635	13.2731	1.90284
									12.9045	-1.01089	17.2234	-10.5306	12.9069	4.02144
									26.5764	5.94712	8.9226	-23.1038	13.3952	1.80514
									30.2385	1.00327	19.8479	-13.6434	11.7472	2.79884
									19.3743	-2.96402	26.6228	-15.5355	11.8693
									23.9519	7.59507	33.0925	-39.034	9.85514
									24.7454	-1.80435	35.3508	-20.4183	11.0758
									19.7405	2.1019	32.6042	-23.1649	16.9352
									19.0081	0.453945	36.8156	-21.0286	9.611
									21.1443	2.40707	32.5432	-25.7894	15.1042
									23.3416	-3.08609	32.4822	-3.87779	11.6252
									24.3181	2.04087	32.177	-0.0324933	15.5925
									20.3508	4.23813	29.9797	22.1842	10.2213
									13.8811	9.36509	30.5901	-7.53989	10.7096
									20.0457	5.33677	23.9983	-7.23469	13.029
									15.8342	6.67954	18.8103	0.394707	8.69547
									14.4915	1.24741	29.7966	-4.12189	11.1369
									20.5339	7.6561	0.621801	18.339	6.19303	1.58394
									21.1443	7.41196	0.316631	18.7052	6.37614	-3.95536
									16.2615	-10.9596	-1.33132	15.4704	9.97721	-4.88146
									-5.95527	9.7313	4.8943	-5.70879	1.55436	-4.77456
									-6.07737	-2.5978	-8.47243	-11.324	-7.53983	-5.48226
									-19.7493	-7.17543	-30.262	-25.118	-8.33333	-5.01606
									-13.9509	-5.8937	-37.7693	-18.8924	-11.5071	-4.33626
									-17.491	0.148775	-42.7742	-14.681	-12.9109	-4.56046
									-22.9231	-3.51333	-46.1311	-12.4227	-17.3055	-4.58626
									-21.3972	-0.888825	-50.4646	-9.73709	-19.7469	-4.72726
									-26.8904	7.6561	-46.1311	-21.8831	-21.8831	-5.11196
									-26.219	1.85776	-50.0984	-11.5072	-23.1038	-4.40356
									-29.8811	-2.47573	-50.1594	-13.0941	-22.6155	-3.75296
									-19.5051	4.78745	-49.4881	-21.578	-19.3807	-3.88296
									-24.51	6.80161	-53.4553	-31.0384	-18.7093	-4.12606

## Sheet: Figure 2 & 3
Cell_ID	Animal/Case_ID	Species	Strain	Group	Age	Sex	Layer	Slice	Cell		Peak bac. current (pA)	Peak bac. density [pA/pF]	Tonic GABA (pA)	Desensitization (%)		Slow IPSC amplitude (pA)	IPSC Rise time (ms)	IPSC decay time-constant (ms)	IPSC charge (pA.ms)
	NU1	Human	Human	Control	68	F	L23	2	1		7.12075	0.0904296		105.715
	NU2	Human	Human	Control	64	M	L23	2	1		25.3964	0.285071		71.4809
	NU2	Human	Human	Control	64	M	L23	3	1		7.12713	0.1554		67.6004
	NU3	Human	Human	Control	65	M	L23	1	1		33.6825	0.207009		81.8189
	PB0	Human	Human	Control	53	M	L23	2	1		13.7411	0.0949266		4.42704
	PB3	Human	Human	Control	75	M	L23	1	1		18.0949	0.227579		63.9082
	PB8	Human	Human	Control	60	F	L23	1	1		3.14737	0.0761434				5.16443	30.234	302.9	803.529
	PB8	Human	Human	Control	60	F	L23	2	1		4.01204	0.0796945		72.0774		3.47656		149.8	568.57
	PB10	Human	Human	Control	50	M	L23	3	1		57.2063	0.527898		97.907		7.2756		173.8	211.819
	PB10	Human	Human	Control	50	M	L23	4	1		61.641	0.343841		97.4946		33.2347	28.7825	100.4	4258.08
	PB10	Human	Human	Control	50	M	L23	6	1		36.5975	0.28351		42.5194		56.9909	31.0649	105.6	8449.98
	PB19	Human	Human	Control	65	M	L23	1	1		29.9635	0.0858045
	PB19	Human	Human	Control	65	M	L23	2	1		27.732	0.218588		73.7673		36.9596	34.3834	349.511	3137.23
	PB19	Human	Human	Control	65	M	L23	3	1		66.8533	0.660426
	PB19	Human	Human	Control	65	M	L23	4	1		78.713	0.474816
	PB19	Human	Human	Control	65	M	L23	5	1		8.1869	0.0536536
	PB20	Human	Human	Control	30	M	L23	1	1		31.3196	0.343686
	PB20	Human	Human	Control	30	M	L23	2	1		32.8425	0.135237
	PB26	Human	Human	Control	72	M	L23	1	1		71.1471	0.302953		97.0459		4.57134			1130.61
	PB26	Human	Human	Control	72	M	L23	3	1		21.0051	0.343111		80.0326		3.11711		68.47	480.391
	PB35	Human	Human	Control	32	M	L23	6	1		110.686	0.336897				105.966	35.6475	126.928	14240.5
	PB35	Human	Human	Control	32	M	L23	7	1		83.7871	0.463481				15.5569	31.3327	121.546	2782.08
	HBRT9	Human	Human	Control	65	M	L23	2	1		58.2254	0.360109		0		0			0
	HBRT9	Human	Human	Control	65	M	L23	3	1		31.776	0.333189		0		0			0
	HBRT9	Human	Human	Control	65	M	L23	4	1		99.0861	0.435333
	HBRT9	Human	Human	Control	65	M	L23	6	1		135.016	0.806223
	HBRT28	Human	Human	Control	77	M	L23	2	1		96.8114	0.583925				4.01984			1134.88
	HBRT37	Human	Human	Control	74	M	L23	3	1		85.274	0.228814		84.5453		67.1239	32.8706	130.282	14056.1
	HBRT39	Human	Human	Control	65	M	L23	5	1		111.309	0.428728		86.2875		61.551	39.0845	147.477	16111.4
	HBRT42	Human	Human	Control	72	M	L23	7	1							24.2304	18.748	98.8075	5450
	HBRT42	Human	Human	Control	72	M	L23	7	2		77.4923	0.348473		93.6982		16.3028	31.1857	113.061	2349.34
	HBRT47	Human	Human	Control	72	M	L23	6	1		86.1745	0.324957				0			4859.12
	HBRT54	Human	Human	Control	37	F	L23	6	1		129.44	0.644819		99.62		11.9598	36.7291	145.589	44559.7
	HBRT54	Human	Human	Control	37	F	L23	3	1							45.7115	54.1022	165.107	11744.1
	HBRT94	Human	Human	Control	35	F	L23	3	1		189.573	0.530291		130.832		82.4137	41.1227	93.7654	22902.4
	HBRT94	Human	Human	Control	35	F	L23	5	1		148.421	0.61526		94.5428		9.56426	16.3701	85.9427	1471.02
	NU2	Human	Human	Control	64	M	L5	4	1		73.9075	0.57529		100.565
	NU3	Human	Human	Control	50	M	L5	1	1		27.2333	0.14489		78.0362
	PB10	Human	Human	Control	50	M	L5	2	1		108.044	0.603155		97.3623		16.7637	43.8689	142.3	447.122
	PB10	Human	Human	Control	50	M	L5	5	1		44.9488	0.395325		94.5913		1.4228			901.256
	PB10	Human	Human	Control	50	M	L5	8	1		2.66469	0.0498072				3.74039	54.8942		159.971
	PB26	Human	Human	Control	72	M	L5	2	1		30.4813	0.227904		82.8563		2.05295	20.0498	110.2	551.108
	HBRT9	Human	Human	Control	65	M	L5	5	1		83.2752	1.024
	HBRT16	Human	Human	Control	74	F	L5	3	1		44.7526	0.308119		59.2921		0
	HBRT37	Human	Human	Control	74	M	L5	1	1		101.658	0.392551		83.8218		109.987	54.0151	304.636	23909.2
	HBRT37	Human	Human	Control	74	M	L5	2	1		26.1812	0.0639431				21.7238	43.0604	150.297	4725.14
	HBRT94	Human	Human	Control	35	F	L5	4	1		179.202	0.508411		96.7032		14.2725	33.9406	124.598	2097.68
	HBRT94	Human	Human	Control	35	F	L5	6	1	0.691205	130.659	0.21994		87.8947		0			0
										0.252984
20170204_02	325	Rat	WT FLOX	Control	1M	M	L23	2	1		186.905	0.833502		94.4332		53.0894	32.4638	139.414	12543
20170204_06	325	Rat	WT FLOX	Control	1M	M	L23	6	1	36.6005	87.3313	0.523036		72.9721		18.0779	13.98	98.6525	2459.56
20170208_01	337	Rat	WT FLOX	Control	1M	M	L23	1	1		237.621	1.09304		76.0278		216.609	32.6575	107.393	40967.1
20170211_02	352	Rat	WT FLOX	Control	1M	M	L23	2	1		164.002	0.741762		93.2385		83.6652	37.4064	200.214	18205.9
20170218_02	113	Rat	CDKL5	Control	1M	M	L23	2	1		152.24	0.60424		105.924		44.8521	23.0739	93.5266	9861.91
20170218_07	113	Rat	CDKL5	Control	1M	M	L23	7	1		133.684	0.427167		72.9801		33.2623	26.0926	100.293	4849.08
20170220_02	114	Rat	CDKL5	Control	1M	M	L23	2	1		132.213	0.561042		62.1353		77.9598	33.5484	103.105	11921.1
20190218_02	1154	Rat	CDKL5	Control	1M	M	L23	2	1				-60.8846			41.3798	27.9017	116.204	7435.54
20190218_07	1154	Rat	CDKL5	Control	1M	M	L23	7	1		70.0197	0.361166		13.9539		6.76187	9.93926	211.103	1068.52
20190219_01	1155	Rat	CDKL5	Control	1M	M	L23	1	1				-35.4542			5.67538	13.1469	171.696	1050.08
20190219_03	1155	Rat	CDKL5	Control	1M	M	L23	3	1				-20.6806			69.0352	32.2324	94.8136	8181.07
20190219_04	1155	Rat	CDKL5	Control	1M	M	L23	4	1		134.071	0.79171		84.8869		25.9576	25.6393	113.525	3586.08
20190219_06	1155	Rat	CDKL5	Control	1M	M	L23	6	1				-36.2365			74.2464	43.6254	93.08	14675.7
20190221_02	1469	Rat	LRGDEL	Control	1M	F	L23	2	1				-16.6666			15.882	25.4095	143.966	3724.07
20190221_04	1469	Rat	LRGDEL	Control	1M	F	L23	4	1				-40.1473			19.5365	23.35	125.155	3712.35
20201215_01	1752	Rat	CRLLE	Control	1M	M	L23	1	1				15.9304			2.26982			224.491
20201216_01	1753	Rat	CRLLE	Control	1M	M	L23	1	1		156.955	0.975389		116.395		175.213	39.5466	164.182	44202.9
20201216_02	1753	Rat	CRLLE	Control	1M	M	L23	2	1				-14.6085			56.3564	28.5043	132.228	15027.3
20201217_01	1754	Rat	CRLLE	Control	1M	M	L23	1	1							101.708	32.3538	89.8918	16347
20170204_01	325	Rat	WT FLOX	Control	1M	M	L5	1	1		5.7399	0.0591539		93.6876		10.3715	24.566	134.544	2665.57
20170204_05	325	Rat	WT FLOX	Control	1M	M	L5	5	1		11.7912	0.212472		90.5836		0			10.8835
20170208_02	337	Rat	WT FLOX	Control	1M	M	L5	2	1		72.9122	0.192262		49.1901		5.99452			248.301
20170211_03	352	Rat	WT FLOX	Control	1M	M	L5	3	1		173.094	0.540198		98.601		0			87.7217
20170218_05	113	Rat	CDKL5	Control	1M	M	L5	5	1		37.613	0.214922		112.958		8.00564	19.0858	85.8927	1106.77
20170218_06b	113	Rat	CDKL5	Control	1M	M	L5	6	1		104.628	0.486359		91.1215		2.3481			203.016
20170218_08	113	Rat	CDKL5	Control	1M	M	L5	8	1		56.6661	0.237879		87.6111		0			39.2959
20170220_01	114	Rat	CDKL5	Control	1M	M	L5	1	1		0.456131	0.00277734				0.966345		139.965	235.581
20170220_03	114	Rat	CDKL5	Control	1M	M	L5	3	1		59.7566	0.446572		81.7252		15.1949	7.41128	129.024	1514.84
20170220_04	114	Rat	CDKL5	Control	1M	M	L5	4	1		30.6211	0.21368		35.7678		2.07004			732.815
20170220_05	114	Rat	CDKL5	Control	1M	M	L5	5	1		31.042	0.176552		77.8849		0			0
20190218_03	1154	Rat	CDKL5	Control	1M	M	L5	3	1				-6.78485			0			32.4597
20190218_08	1154	Rat	CDKL5	Control	1M	M	L5	8	1				-8.35033			0			0
20190219_02	1155	Rat	CDKL5	Control	1M	M	L5	2	1				17.053			15.9854	15.8643	73.6296	2465.82
20190219_05	1155	Rat	CDKL5	Control	1M	M	L5	5	1				-21.135			0			331.782
20190221_03	1469	Rat	LRGDEL	Control	1M	F	L5	5	1				15.3405			0			0
20190221_05	1469	Rat	LRGDEL	Control	1M	F	L5	5	1				-7.50555			15.882	25.4095	174.941	11.5946
20180919_01	535	Rat	SGe8	Control	6M	M	L23	1	1		224.205	0.899384		54.8299		98.3341	38.3305	140.163	23689.3
20180919_03	535	Rat	SGe8	Control	6M	M	L23	3	1		92.3334	0.460584		51.2471		23.9473	31.4597	119.944	5010.86
20180919_06	535	Rat	SGe8	Control	6M	M	L23	6	1		95.742	0.492826		60.8617		21.9881	32.2599	98.2379	4334.44
20181115_01	137	Rat	CRLLE	Control	6M	M	L23	1	1		53.5332	0.307835		55.4446		16.6238	37.9822	195.554	5008.33
20181116_01	138	Rat	CRLLE	Control	6M	M	L23	1	1		140.103	0.437773		62.2541		15.9804	34.292	125.586	2792.63
20181116_03	138	Rat	CRLLE	Control	6M	M	L23	3	1		26.1651	0.124896		160.725		0			226.332
20181116_05	138	Rat	CRLLE	Control	6M	M	L23	5	1		21.0547	0.0682118		50.5031		0			0
20190222_01	798	Rat	SGe8	Control	6M	M	L23	1	1		72.645	0.347436		46.0014		0			709.073
20190222_03	798	Rat	SGe8	Control	6M	M	L23	3	1		182.668	0.739818		75.838		108.887	42.4606	114.231	26018.8
20190301_01	243	Rat	CRLLE	Control	6M	M	L23	1	1		27.8989	0.334509				22.3011	31.7137	169.145	5720.41
20190301_03	243	Rat	CRLLE	Control	6M	M	L23	3	1		72.8367	0.544114		147.497		46.9589	36.4421	147.68	10315.1
20190321_01	296	Rat	CRLLE	Control	6M	M	L23	1	1		63.5299	0.369282		96.3014		27.5879	29.4572	208.071	4330.26
20190729_01	367	Rat	CRLLE	Control	6M	M	L23	1	1		57.9556	0.56247		42.7062		0			0
20190730_01	475	Rat	CRLLE	Control	6M	M	L23	1	1		90.0303	0.498735		82.5922		0			0
20201110_01	1209	Rat	CRLLE	Control	6M	M	L23	1	1				-32.1676			16.1897	31.5035	133.258	3552.89
20201110_04	1209	Rat	CRLLE	Control	6M	M	L23	4	1				-65.8752			10.8113	20.8142	148.025	2714.62
20201111_01	1213	Rat	CRLLE	Control	6M	M	L23	4	1				-13.3939			18.2307	28.748	98.2844	2966.17
20201111_05	1213	Rat	CRLLE	Control	6M	M	L23	5	1				-20.4157			14.1788	26.124	166.868	2747.61
20201113_01	1224	Rat	CRLLE	Control	6M	M	L23	1	1				-41.7054			63.0753	39.7632	109.102	13372.6
20201113_04	1224	Rat	CRLLE	Control	6M	M	L23	4	1				-51.2626			0
20211210_01	2528	Rat	CRLLE	Control	6M	F	L23	1	1		113.075	0.821517
20211210_03	2528	Rat	CRLLE	Control	6M	F	L23	3	1		79.2817	0.8165
20211213_02	2529	Rat	CRLLE	Control	6M	F	L23	2	1		7.61977	0.0889403
20211213_05	2529	Rat	CRLLE	Control	6M	F	L23	5	1		66.7915	0.45531
20211214_01	2530	Rat	CRLLE	Control	6M	F	L23	1	1		41.853	0.276344
20211214_04	2530	Rat	CRLLE	Control	6M	F	L23	4	1		82.5538	0.420298
20221006_03	3468	Rat	CRLLE	Control	6M	M	L23	3	1		68.6399	0.585028
20221006_05	3468	Rat	CRLLE	Control	6M	M	L23	5	1				-37.4934			89.7357	52.1013	500.028	35708.3
20221007_02	3522	Rat	CRLLE	Control	6M	M		2	1		43.1991	0.440472
20221007_03	3522	Rat	CRLLE	Control	6M	M	L23	3	1				-35.5884			0
20180919_02	535	Rat	SGe8	Control	6M	M	L5	2	1		190.693	0.443546		68.457		0			40.6887
20180919_05	535	Rat	SGe8	Control	6M	M	L5	5	1		73.9193	0.203825		94.1095		0			0
20180919_07	535	Rat	SGe8	Control	6M	M	L5	7	1		61.193	0.459089		96.7714		6.61939	31.3662	200.927	538.513
20181115_02	137	Rat	CRLLE	Control	6M	M	L5	2	1		55.3099	0.499652		38.2772		23.2623	50.9736	428.717	11333.9
20181116_02	138	Rat	CRLLE	Control	6M	M	L5	2	1		153.614	0.462133		158.83		0			0
20190222_02	798	Rat	SGe8	Control	6M	M	L5	2	1		171.198	0.280858		74.7215		13.6414	19.9611	81.2153	1798.82
20190301_02	243	Rat	CRLLE	Control	6M	M	L5	2	1		70.9365	0.567924		58.545		8.01568	20.3235	101.28	1084.95
20190321_02	296	Rat	CRLLE	Control	6M	M	L5	2	1		29.2426	0.298009		96.4297		5.00251	19.0522	135.768	537.17
20190729_02	367	Rat	CRLLE	Control	6M	M	L5	2	1		39.5519	0.193907				0			0
20190730_02	475	Rat	CRLLE	Control	6M	M	L5	2	1		118.734	0.284388		154.193		0			0
20201110_02	1209	Rat	CRLLE	Control	6M	M	L5	2	1				-8.9375			0			0
20201110_05	1209	Rat	CRLLE	Control	6M	M	L5	5	1				-27.487			0			0
20201111_03	1213	Rat	CRLLE	Control	6M	M	L5	3	1				-15.853			0			0
20201113_02	1224	Rat	CRLLE	Control	6M	M	L5	2	1				-51.5413			3.60604	60.2715	235.804	820.435
20201113_03	1224	Rat	CRLLE	Control	6M	M	L5	3	1				-109.551			2.60026	25.1654	135.219	151.789
20211210_02	2528	Rat	CRLLE	Control	6M	F	L5	2	1		92.9935	0.298442
20211213_01	2529	Rat	CRLLE	Control	6M	F	L5	1	1		74.8509	0.162856
20211213_03	2529	Rat	CRLLE	Control	6M	F	L5	3	1		35.054	0.070031
20211213_04	2529	Rat	CRLLE	Control	6M	F	L5	4	1		56.1841	0.181171
20211214_02	2530	Rat	CRLLE	Control	6M	F	L5	2	1		19.7915	0.0783897
20211214_03	2530	Rat	CRLLE	Control	6M	F	L5	3	1		84.2157	0.526319
20221006_01	3468	Rat	CRLLE	Control	6M	F	L5	1	1		113.544	0.613906
20221006_02	3468	Rat	CRLLE	Control	6M	F	L5	2	1		152.767	0.983783
20221006_04	3468	Rat	CRLLE	Control	6M	F	L5	4	1				-27.92			0
20221007_01	3522	Rat	CRLLE	Control	6M	M	L5	1	1		85.1533	0.82164
20221007_04	3522	Rat	CRLLE	Control	6M	M	L5	4	1				-49.6974			0
20241024_01	5132	Rat	CRLLE	Control	12M	M	L23	1	1		89.9103	1.03537		92.1337		33.1844	29.6231	97.4497	7126.45
20241024_03	5132	Rat	CRLLE	Control	12M	M	L23	3	1		56.3746	0.574224		87.3088		30.8632	26.9356	154.303	6298.11
20241024_05	5132	Rat	CRLLE	Control	12M	M	L23	5	1		75.0971	1.17884		96.9654		0			0
20241106_03	2954	Rat	CDKL5	Control	12M	M	L23	3	1		81.1273	0.311564		57.8664		64.2618	34.5611	116.672	14309.7
20241106_05	2954	Rat	CDKL5	Control	12M	M	L23	5	1		100.564	0.5717		82.8975		66.4543	35.2624	123.295	11805.7
20241108_01	2956	Rat	CDKL5	Control	12M	M	L23	1	1		150.248	0.388946		87.1706		52.8823	34.9327	129.953	10079.1
20241108_03	2956	Rat	CDKL5	Control	12M	M	L23	3	1		79.5843	0.204748		105.487		9.80362	29.1932	176.6	1535
20241108_06	2956	Rat	CDKL5	Control	12M	M	L23	6	1		103.202	0.180385		80.6175		6.819	18.4356	88.685	865.912
20241126_02b	2974	Rat	CDKL5	Control	12M	M	L23	2	2		76.6366	0.109085		62.2841		15.6478	28.1219	116.522	1809.01
20241126_05	2974	Rat	CDKL5	Control	12M	M	L23	5	1		60.1504	0.438294		82.9018		50.0845	30.3353	107.826	8777.77
20241129_01	2978	Rat	CDKL5	Control	12M	M	L23	1	1		60.9897	0.384248		86.837		54.1301	29.1761	87.8379	8714.67
20241129_03	2978	Rat	CDKL5	Control	12M	M	L23	3	1		42.8442	0.506263		92.2842		38.322	36.9181	108.178	5937.1
20241024_02	5132	Rat	CRLLE	Control	12M	M	L5	2	1		67.2459	0.224436		39.9452		0			0
20241024_04	5132	Rat	CRLLE	Control	12M	M	L5	4	1		28.8832	0.622033		103.273		0			0
20241106_02	2954	Rat	CDKL5	Control	12M	M	L5	2	1		42.6054	0.249313		39.9078		0			0
20241106_04	2954	Rat	CDKL5	Control	12M	M	L5	4	1		87.6824	0.514885		101.363		11.1472	30.9727	91.8378	872.069
20241108_02	2956	Rat	CDKL5	Control	12M	M	L5	2	1		62.1052	0.292939		83.5052		9.32263	24.1446	72.9545	1533.21
20241108_04	2956	Rat	CDKL5	Control	12M	M	L5	4	1		36.6972	0.132578				0			0
20241108_05	2956	Rat	CDKL5	Control	12M	M	L5	5	1		64.3397	0.368256		93.538		25.6464	11.3507	63.6614	1259.21
20241126_01	2974	Rat	CDKL5	Control	12M	M	L5	1	1		74.173	0.241587		97.678		0			0
20241126_03	2974	Rat	CDKL5	Control	12M	M	L5	3	1		57.06	0.390589		95.2812		0			0
20241126_04	2974	Rat	CDKL5	Control	12M	M	L5	4	1		39.1425	0.799083		98.7285		0			0
20241129_02	2978	Rat	CDKL5	Control	12M	M	L5	2	1		56.1385	0.861786		103.547		0			0

## Sheet: Figure 2E & F
	Layer 2/3 (rats)				Layer 5 (rats)				Layer 2/3 (human)				Layer 5 (human)
	Cell ID	Age (months)	Baclofen density (pA/pF)		Cell ID	Age (months)	Baclofen density (pA/pF)		Case ID	Age (years)	Baclofen density (pA/pF)		Case ID	Age (years)	Baclofen density (pA/pF)
	20170204_02	1.11704	0.833502		20170204_01	1.11704	0.0591539		NU1	68	0.0904296		NU2	64	0.57529
	20170204_06	1.11704	0.523036		20170204_05	1.11704	0.212472		NU2	64	0.285071		NU3	50	0.14489
	20170208_01	1.11704	1.09304		20170208_02	1.11704	0.192262		NU2	64	0.1554		PB10	50	0.603155
	20170211_02	1.01848	0.741762		20170211_03	1.01848	0.540198		NU3	65	0.207009		PB10	50	0.395325
	20170218_02	0.887064	0.60424		20170218_05	0.887064	0.214922		PB0	53	0.0949266		PB10	50	0.0498072
	20170218_07	0.887064	0.427167		20170218_06b	0.887064	0.486359		PB3	75	0.227579		PB26	72	0.227904
	20170220_02	0.952772	0.561042		20170218_08	0.887064	0.237879		PB8	60	0.0761434		HBRT9	65	1.024
	20190218_07	0.952772	0.361166		20170220_01	0.952772	0.00277734		PB8	60	0.0796945		HBRT16	74	0.308119
	20190219_04	0.985626	0.79171		20170220_03	0.952772	0.446572		PB10	50	0.527898		HBRT37	74	0.392551
	20201216_01	0.887064	0.975389		20170220_04	0.952772	0.21368		PB10	50	0.343841		HBRT37	74	0.0639431
					20170220_05	0.952772	0.176552		PB10	50	0.28351		HBRT94	35	0.508411
	20180919_01	9.23203	0.899384						PB19	65	0.0858045		HBRT94	35	0.21994
	20180919_03	9.23203	0.460584		20180919_02	9.23203	0.443546		PB19	65	0.218588
	20180919_06	9.23203	0.492826		20180919_05	9.23203	0.203825		PB19	65	0.660426
	20181115_01	9.29774	0.307835		20180919_07	9.23203	0.459089		PB19	65	0.474816
	20181116_01	9.3306	0.437773		20181115_02	9.29774	0.499652		PB19	65	0.0536536
	20181116_03	9.3306	0.124896		20181116_02	9.3306	0.462133		PB20	30	0.343686
	20181116_05	9.3306	0.0682118		20190222_02	6.80082	0.280858		PB20	30	0.135237
	20190222_01	6.80082	0.347436		20190301_02	9.16632	0.567924		PB26	72	0.302953
	20190222_03	6.80082	0.739818		20190321_02	7.68789	0.298009		PB26	72	0.343111
	20190301_01	9.16632	0.334509		20190729_02	9.69199	0.193907		PB35	32	0.336897
	20190301_03	9.16632	0.544114		20190730_02	7.95072	0.284388		PB35	32	0.463481
	20190321_01	7.68789	0.369282		20211210_02	5.9	0.298442		HBRT9	65	0.360109
	20190729_01	9.69199	0.56247		20211213_01	6	0.162856		HBRT9	65	0.333189
	20190730_01	7.95072	0.498735		20211213_03	6	0.070031		HBRT9	65	0.435333
	20211210_01	5.9	0.821517		20211213_04	6	0.181171		HBRT9	65	0.806223
	20211210_03	5.9	0.8165		20211214_02	6.03333	0.0783897		HBRT28	77	0.583925
	20211213_02	6	0.0889403		20211214_03	6.03333	0.526319		HBRT28	77	0.150254
	20211213_05	6	0.45531		20221006_01	7.26667	0.613906		HBRT37	74	0.228814
	20211214_01	6.03333	0.276344		20221006_02	7.26667	0.983783		HBRT39	65	0.428728
	20211214_04	6.03333	0.420298		20221007_01	7.3	0.82164		HBRT42	72	0.348473
	20221006_03	7.26667	0.585028						HBRT47	72	0.324957
	20221007_02	7.3	0.440472		20241024_02	11.6304	0.224436		HBRT54	37	0.644819
					20241024_04	11.6304	0.622033		HBRT94	35	0.530291
	20241024_01	11.6304	1.03537		20241106_02	14.0616	0.249313		HBRT94	35	0.61526
	20241024_03	11.6304	0.574224		20241106_04	14.0616	0.514885
	20241024_05	11.6304	1.17884		20241108_02	14.1273	0.292939
	20241106_03	14.0616	0.311564		20241108_04	14.1273	0.132578
	20241106_05	14.0616	0.5717		20241108_05	14.1273	0.368256
	20241108_01	14.1273	0.388946		20241126_01	14.3901	0.241587
	20241108_03	14.1273	0.204748		20241126_03	14.3901	0.390589
	20241108_06	14.1273	0.180385		20241126_04	14.3901	0.799083
	20241126_02b	14.3901	0.109085		20241129_02	14.4887	0.861786
	20241126_05	14.3901	0.438294
	20241129_01	14.4887	0.384248
	20241129_03	14.4887	0.506263

## Sheet: Figure 3B&C
	Distance from Pia		1-month rats						Distance from Pia		6-8 month rats				12-14 month rats				Distance from Pia		Adult human
	0.005714		2.6734	2.63773	0.954727	-1.30439	-0.63557		0.008264		2.34171	1.12054	-1.10751		0.596745	-0.37566	0.998518		0.004167		-2.4705	3.45518	-0.24332	-1.30429	0.263705	0.309137
	0.011429		2.92487	1.37124	1.03934	-0.76667	-0.13457		0.016529		1.78201	1.718	-1.5584		1.32424	0.667759	0.563792		0.008333		-1.5841	5.4228	0.653182	-0.72095	1.20889	0.762686
	0.017143		2.59468	1.47663	0.62925	-0.42488	0.123574		0.024793		1.59281	1.93715	-1.35128		1.51536	-0.10308	0.472981		0.0125		-1.86633	4.56439	1.11547	-0.62006	1.97261	0.194558
	0.022857		2.10346	1.38561	0.445197	-0.26526	0.378619		0.033058		1.39847	2.0438	-1.1228		1.22472	0.02604	0.263854		0.016667		-1.60121	3.45671	1.38349	-0.79442	2.02684	-0.17346
	0.028571		1.6948	1.57316	0.345999	-0.00206	0.566435		0.041322		1.18935	1.94385	-0.92584		1.63351	-0.17656	0.332121		0.020833		-1.37469	2.70227	1.1151	-0.8276	2.07987	-0.10132
	0.034286		1.53648	1.37815	0.139917	-0.18935	0.681977		0.049587		1.23213	1.82211	-0.92354		1.69623	0.036801	0.042887		0.025		-0.89186	2.19726	1.26277	-0.64303	2.52224	-0.49566
	0.04		1.43442	1.2508	0.126305	0.013894	0.638256		0.057851		1.14528	1.88574	-0.6649		1.44705	0.789995	0.163279		0.029167		-1.46644	2.05026	1.27474	-0.44347	2.50831	-0.67625
	0.045714		1.38521	1.24481	0.158861	-0.03668	0.531895		0.066116		0.80173	1.88602	-0.6049		1.20048	0.743287	0.223077		0.033333		-0.69035	1.6356	0.976035	-0.73676	2.62744	-0.74818
	0.051429		1.25298	1.4161	0.001232	0.036923	0.37203		0.07438		1.01375	1.74075	-0.55328		1.36083	0.799606	0.329562		0.0375		-0.79166	1.3717	0.430647	-0.69423	2.89833	-0.53445
	0.057143		1.38689	1.40166	0.198763	-0.23432	0.797324		0.082645		1.13338	1.82722	-0.56427		1.48061	0.871874	0.385125		0.041667		-1.33405	1.08295	-0.31332	-1.01576	2.7634	-0.18981
	0.062857		1.48453	1.37469	0.349325	-0.48739	0.870593		0.090909		1.08201	1.77127	-0.18647		1.70105	0.748063	0.349231		0.045833		-0.61	0.999745	-0.11324	-0.85124	2.90234	0.571186
	0.068571		1.54995	1.28788	0.495037	-0.5092	1.064		0.099174		1.20951	1.75976	-0.36333		1.62713	1.08185	0.351232		0.05		-0.06705	0.936624	-0.07843	-0.63196	2.87621	0.087231
	0.074286		1.48872	1.25326	0.335886	-0.15877	1.01214		0.107438		1.38145	1.71153	-0.01328		1.39065	1.65413	0.235948		0.054167		-0.24982	0.797603	0.350729	-0.6733	2.53684	0.022118
	0.08		1.37874	1.4134	0.277038	-0.26855	1.06584		0.115702		1.42798	1.55953	-0.12752		1.57682	1.63649	-0.26513		0.058333		-0.15439	0.68803	0.17592	-1.20238	2.54606	-0.53786
	0.085714		1.40177	1.31888	0.41908	-0.51237	1.15768		0.123967		1.36442	1.45395	-0.52417		1.6406	2.12074	-0.35666		0.0625		-0.11743	0.533536	0.553612	-0.87047	2.42659	0.643573
	0.091429		1.41532	1.39239	0.687232	-0.9375	1.31071		0.132231		1.41152	1.58363	-0.09192		1.576	1.79601	0.003479		0.066667		-0.26397	0.31676	0.728046	-0.59726	2.12582	2.03987
	0.097143		1.19758	1.19264	0.581211	-0.99172	1.16462		0.140496		1.52459	1.5996	0.048186		1.74689	1.37008	0.033218		0.070833		-0.26398	0.443355	0.864861	-0.63758	1.45988	-0.1054
	0.102857		1.26298	1.4196	0.657654	-1.07848	1.02362		0.14876		1.57269	1.59257	0.09719		1.86065	1.81281	-0.03897		0.075		0.115695	0.247686	1.08384	-0.91539	1.29028	-0.59594
	0.108571		1.16399	1.49301	0.584951	-1.15305	1.23709		0.157025		1.66296	1.56236	0.16609		1.61348	1.88067	-0.01683		0.079167		-0.55851	0.349434	1.32397	-1.17192	1.01265	-0.73048
	0.114286		0.98193	1.51045	0.690003	-0.40197	1.44112		0.165289		1.59167	1.45397	0.056562		1.51375	1.4615	0.137061		0.083333		0.113492	0.155795	1.18715	-0.93427	0.97516	-0.73161
	0.12		0.748016	1.4571	0.603412	-0.34215	1.23664		0.173554		1.63374	1.36617	-0.00187		1.49639	1.89729	-0.0273		0.0875		-0.16819	0.254489	1.07036	-1.12531	0.879595	0.225192
	0.125714		1.06078	1.22932	0.52053	-0.7362	1.51349		0.181818		1.79586	1.40855	-0.20595		1.59837	1.73215	-0.0257		0.091667		-0.96558	0.276446	1.00392	-0.90671	0.442101	0.974154
	0.131429		1.11463	1.37275	0.484474	-0.20933	1.32089		0.190083		1.73396	1.12344	-0.78793		1.45235	1.29968	-0.09381		0.095833		0.061272	0.153585	0.859433	-0.86724	0.218786	-0.99981
	0.137143		1.04291	1.34306	0.875202	-0.29878	1.3424		0.198347		1.65931	1.21443	-0.53443		1.47359	0.665824	0.297665		0.1		-0.53499	-0.11746	0.676951	-0.71413	0.46491	-1.3161
	0.142857		1.09944	1.1782	0.816458	-0.52589	1.40644		0.206612		1.66893	1.16598	-0.85778		1.23737	0.661471	0.312451		0.104167		-1.00402	0.253636	0.539762	-0.5782	0.330059	-1.19403
	0.148571		0.893304	1.25259	0.726925	-0.55319	1.30382		0.214876		1.70157	0.937989	-1.16605		1.11192	0.951031	0.580103		0.108333		-0.85289	0.445739	0.489042	-0.59573	-0.06986	-1.09442
	0.154286		0.934683	1.54297	0.758235	-0.89279	1.51684		0.22314		1.3796	0.951918	-1.46029		1.09252	0.559597	0.507353		0.1125		-0.14317	-0.06914	0.2914	-0.741	-0.1187	-0.70145
	0.16		1.01265	1.37381	0.915517	-0.97174	1.30676		0.231405		1.48973	0.893872	-1.3917		1.16588	0.719419	0.734309		0.116667		0.276584	0.066815	0.306185	-0.45674	-0.17422	-0.4353
	0.165714		0.973306	0.973256	0.893385	-0.86853	1.2291		0.239669		1.50411	0.515776	-1.44615		0.914039	0.181516	0.581859		0.120833		-0.43386	-0.17446	0.892186	-0.30193	0.042266	-0.67035
	0.171429		0.996685	0.913762	0.83492	-1.10175	1.21423		0.247934		1.36186	0.526735	-1.51893		0.830979	0.416628	0.773643		0.125		-0.79681	-0.1765	1.22983	-0.19968	-0.19505	-0.61522
	0.177143		0.972627	0.829239	0.914028	-1.58634	1.19596		0.256198		1.14832	0.591292	-1.51421		0.774863	0.552405	0.989968		0.129167		0.243669	-0.14315	1.95994	0.039165	-0.36764	-0.34863
	0.182857		0.830075	1.0404	0.934706	-2.20923	1.19776		0.264463		1.22245	0.543872	-1.16312		0.759439	0.373306	1.02746		0.133333		-0.17499	0.231179	2.05652	-0.19424	-0.18489	-0.15736
	0.188571		0.943701	0.694375	0.889853	-2.47717	1.21667		0.272727		1.15567	0.390156	-0.76521		0.697121	-0.34086	0.637019		0.1375		-1.09117	-0.12257	2.01796	-0.21143	-0.20172	0.624279
	0.194286		0.911947	0.797987	0.984513	-2.1561	1.0351		0.280992		1.09448	0.508456	-0.14176		0.490286	0.144718	0.965903		0.141667		-0.2866	-0.09704	1.78925	-0.21619	-0.31009	1.44087
	0.2		0.918059	0.784228	0.82685	-1.68845	1.07393		0.289256		1.04435	0.470282	-0.01318		0.637054	0.078129	0.616958		0.145833		-1.00419	-0.03086	2.2201	-0.30839	-0.32751	-0.59956
	0.205714		0.872246	0.68857	0.72651	-1.27417	1.15289		0.297521		0.784322	0.372781	-0.33642		0.512872	-0.13777	0.60712		0.15		0.456215	-0.25375	2.38592	-0.26944	-0.33741	0.034818
	0.211429		0.801735	0.703321	0.833188	-1.10968	1.11905		0.305785		0.583161	0.442305	-0.20103		0.522427	-1.06572	0.920014		0.154167		-0.5429	-0.35329	2.24386	-0.10731	-0.29779	0.349742
	0.217143		0.626407	0.683453	0.857846	-1.02364	0.930385		0.31405		0.633488	0.236939	0.002845		0.233969	-1.00995	1.02914		0.158333		0.19789	-0.09329	1.86	0.354905	-0.21675	-0.11426
	0.222857		0.783866	0.669291	0.735653	-0.92178	0.757593		0.322314		0.263419	-0.1017	-0.01443		0.095609	-0.24424	1.24122		0.1625		-0.51514	-0.30224	1.79543	-0.06563	0.205552	-0.29032
	0.228571		0.598332	0.61069	0.71778	-1.28928	0.917258		0.330579		-0.02203	0.048236	0.04452		0.088591	-0.48522	0.47514		0.166667		-0.48591	-0.12733	1.12895	-0.4758	-0.18438	-0.6343
	0.234286		0.625728	0.63134	0.599811	-1.45231	1.07847		0.338843		0.140667	0.19784	-0.0203		0.235383	-0.27004	0.181828		0.170833		-0.28917	-0.26192	0.529843	-0.15597	-0.08566	-0.49814
	0.24		0.757262	0.364717	0.605075	-0.71451	1.25161		0.347107		0.249809	-0.03429	-0.50281		0.259812	-0.28448	0.491209		0.175		-0.76849	-0.26651	0.10873	-0.32915	0.072753	0.692583
	0.245714		0.61271	0.415475	0.612141	-0.32314	1.06484		0.355372		0.005722	0.059645	-0.28459		-0.02019	0.132633	0.607361		0.179167		-0.62232	-0.32556	-0.07132	-0.63911	-0.22734	-0.53762
	0.251429		0.611802	0.380742	0.320023	-0.39552	0.718263		0.363636		-0.04176	-0.06058	-0.18365		-0.11585	0.518144	0.119471		0.183333		-0.04003	-0.27893	0.30787	-1.10337	-0.28874	-0.93129
	0.257143		0.73977	0.513036	0.248639	-0.60437	0.63581		0.371901		-0.7042	-0.11841	-0.0182		-0.18715	0.137588	0.2242		0.1875		1.30345	-0.30615	-0.21244	-0.84104	-0.47217	0.197955
	0.262857		0.65822	0.461572	0.512772	-1.3474	0.440911		0.380165		-0.89113	0.10041	-0.38783		-0.23222	0.599718	0.464825		0.191667		0.062382	-0.41999	-0.25885	-1.43221	-0.54519	-0.35498
	0.268571		0.610407	0.57234	0.458185	-0.84014	0.725749		0.38843		-0.11551	0.068511	-0.61034		-0.26132	-0.66117	1.07231		0.195833		0.009792	-0.37915	-0.25436	-1.42439	-0.52802	-0.90723
	0.274286		0.522122	0.414657	0.398508	-0.51871	0.762335		0.396694		-0.05874	0.082821	-0.37663		-0.0297	-0.25578	0.517987		0.2		0.070837	-0.53382	0.039293	-1.32657	-0.4919	-0.20659
	0.28		0.435024	0.39279	0.500925	-0.61594	0.740025		0.404959		-0.14544	-0.07194	-0.69883		-0.13803	0.563645	0.219562		0.204167		0.36244	-0.43377	-0.13346	-1.41044	-0.54365	1.31109
	0.285714		0.556423	0.264911	0.458427	-0.40198	0.573821		0.413223		-0.2683	-0.08361	-0.98217		-0.14205	0.231792	0.425892		0.208333		-0.25681	-0.25971	-0.0453	-1.32367	-0.57089	-0.18458
	0.291429		0.429759	0.348958	0.422163	-0.35067	0.412959		0.421488		-0.3163	-0.26174	-0.67348		-0.05741	0.436814	0.056157		0.2125		0.901889	-0.12631	-0.11605	-0.94499	-0.56347	0.090639
	0.297143		0.626804	0.406512	0.209604	0.0379	0.374028		0.429752		-0.51338	-0.44752	-1.08636		-0.13731	0.777429	0.383283		0.216667		1.93428	-0.16425	0.003919	-1.09078	-0.40351	0.099028
	0.302857		0.332944	0.169198	0.062957	-0.1082	0.635962		0.438017		-0.53586	-0.29145	-0.72752		-0.03669	0.759905	0.602083		0.220833		1.18835	-0.04174	-0.6182	-0.57124	-0.48917	-0.97553
	0.308571		0.305302	0.365535	0.106009	0.130015	0.483531		0.446281		-0.23381	-0.19297	-0.43904		-0.05614	0.313485	0.474896		0.225		-0.2866	-0.43002	-0.70505	-0.43343	-0.47849	-0.52673
	0.314286		0.183619	0.270811	0.290892	-0.22188	0.314034		0.454545		-0.52822	-0.43704	-0.47286		-0.14068	0.431797	0.361621		0.229167		-0.62177	-0.48277	-1.09546	-0.56459	-0.40198	-0.44483
	0.32		0.148353	0.410413	0.141301	-0.35178	0.069272		0.46281		-0.37013	-0.49508	-0.74877		-0.4917	-0.02816	0.039212		0.233333		-0.1099	-0.55066	-0.71197	-0.9489	-0.48012	-1.3018
	0.325714		0.265622	0.183472	0.011763	0.012556	0.232831		0.471074		-0.7384	-0.41305	-0.32647		-0.24932	0.577059	0.598408		0.2375		-0.17627	-0.36231	0.050335	-0.89498	-0.61188	-0.57143
	0.331429		0.231206	0.381769	-0.06218	0.381266	0.116736		0.479339		-0.5795	-0.35071	-0.0425		-0.33633	1.46863	0.749419		0.241667		-0.45667	-0.35754	1.01852	-0.39873	-0.77892	-0.72457
	0.337143		0.077559	0.173042	-0.14413	1.16913	-0.06609		0.487603		-0.4658	-0.302	-0.2115		-0.2887	0.115352	0.510311		0.245833		0.319047	-0.12035	0.783821	-0.00268	-0.88191	-0.45777
	0.342857		0.033915	0.073274	0.100813	0.249672	-0.09244		0.495868		-0.07159	-0.39394	-0.27328		-0.36551	0.377774	0.516788		0.25		-0.24026	-0.48124	-0.2392	-0.0966	-0.78038	0.638582
	0.348571		0.055613	0.175383	0.050937	0.995013	0.09882		0.504132		-0.34964	-1.03281	-0.25789		-0.41384	0.398684	0.17839		0.254167		-0.42872	-0.57142	-0.83924	-0.80174	-0.69455	-0.75157
	0.354286		-0.02079	0.037741	-0.03042	1.62205	-0.0055		0.512397		-0.52429	-1.10742	-0.21485		-0.37482	0.400738	0.075425		0.258333		0.047672	-0.34411	-0.70261	-1.1396	-0.64946	-0.77586
	0.36		-0.11949	1.8e-05	0.012766	0.816878	-0.12488		0.520661		-0.40182	-0.69286	0.092374		-0.3657	0.683286	0.372729		0.2625		0.643942	-0.03051	-0.46305	-0.95009	-0.6024	0.632227
	0.365714		-0.0462	-0.19611	0.050972	1.07421	-0.32153		0.528926		-0.36605	-0.40286	-0.11674		-0.30072	0.089669	0.587614		0.266667		0.362447	-0.45725	-0.30864	-0.83764	-0.61872	0.216559
	0.371429		-0.0526	-0.08938	0.048789	1.58488	-0.33476		0.53719		-0.8104	-0.37022	0.004834		-0.3165	-0.07456	0.754055		0.270833		-0.74827	-0.32776	-0.33297	-0.87132	-0.64826	-1.09646
	0.377143		-0.07358	0.080944	0.005667	1.61851	-0.29727		0.545455		-0.67351	-0.44923	-0.37726		-0.53721	-0.00767	0.881485		0.275		-0.81629	-0.46695	-0.46698	-0.92543	-0.59173	-0.71232
	0.382857		-0.14083	-0.05321	-0.06686	1.33814	-0.20519		0.553719		-0.35809	-0.39917	-0.28857		-0.54674	-0.10393	0.604564		0.279167		-0.38883	-0.41471	-0.51339	-1.15542	-0.47533	1.13752
	0.388571		-0.23179	-0.02727	-0.01446	1.54162	-0.41906		0.561983		-0.48259	-0.47145	-0.09464		-0.28673	0.356506	0.331083		0.283333		0.964041	-0.62586	-0.73387	-1.19098	-0.52256	0.430071
	0.394286		-0.08481	0.029671	-0.18822	1.67005	-0.07397		0.570248		-0.26365	-0.53373	-0.69129		-0.16665	-0.11668	0.834797		0.2875		1.36412	-0.64561	-0.74922	-0.71889	-0.54775	-1.12392
	0.4		-0.14811	0.047638	-0.05505	1.68321	-0.2303		0.578512		-0.43208	-0.59318	-0.46699		-0.47688	-0.03571	0.918012		0.291667		0.593734	-0.53076	0.028064	-0.96455	-0.47106	-0.74751
	0.405714		-0.18139	0.125974	-0.01221	1.88585	-0.43283		0.586777		-0.68337	-0.6246	-0.35118		-0.50954	0.170095	1.05816		0.295833		-0.36528	-0.35822	-0.36235	-0.70869	-0.5112	-0.5349
	0.411429		-0.28336	0.172738	-0.04937	1.63751	-0.25974		0.595041		-0.69058	-0.61248	-0.44071		-0.47565	-0.12043	0.61943		0.3		0.112203	-0.49349	-0.26971	-0.55592	-0.51991	0.699384
	0.417143		-0.26225	0.243842	-0.01861	1.29464	0.133008		0.603306		-0.65933	-0.41308	-0.68731		-0.16923	-0.26908	0.773403		0.304167		0.228589	-0.25715	-0.25118	-0.24459	-0.64212	0.704831
	0.422857		-0.11985	0.271363	0.067703	1.41076	-0.13002		0.61157		-0.55061	-0.57162	0.136248		-0.43741	-0.53029	0.573546		0.308333		0.545205	-0.20271	-0.52575	0.35627	-0.55108	0.506307
	0.428571		-0.03818	0.24999	0.034726	1.33387	-0.41806		0.619835		-0.61559	-0.59783	0.361691		-0.57548	-0.38835	1.09117		0.3125		0.09529	-0.57041	0.712324	0.961557	-0.45979	-0.13353
	0.434286		-0.10683	0.57668	-0.14812	1.00903	-0.2258		0.628099		-0.37815	-0.62878	0.530067		-0.60333	-0.66178	1.04976		0.316667		0.845628	-0.30293	0.064185	0.182916	-0.4235	-1.09804
	0.44		0.050934	0.452644	0.084533	0.902892	-0.02875		0.636364		-0.24908	-0.70717	1.21331		-0.6502	-0.41881	1.38129		0.320833		-0.41419	-0.36247	-0.06645	0.894701	-0.40684	-0.96827
	0.445714		0.182995	0.762854	-0.04151	1.19228	-0.01433		0.644628		-0.42696	-0.5971	1.30116		-0.76052	0.030636	0.00444		0.325		-0.67583	-0.61924	0.412119	0.353036	-0.33963	-0.68896
	0.451429		0.140767	0.791821	0.075736	1.19082	-0.02271		0.652893		-0.03901	-0.64147	0.979593		-0.86401	-0.36576	0.610079		0.329167		-0.80361	-0.63948	0.22477	0.598348	-0.47661	0.447539
	0.457143		0.371324	0.720716	0.011348	1.09188	-0.15727		0.661157		-0.1085	-0.73394	1.51195		-0.8323	-0.78667	0.903388		0.333333		0.234844	-0.46321	1.45928	0.746357	-0.40334	1.37257
	0.462857		0.53697	0.816392	0.18633	1.91789	-0.0852		0.669421		-0.50418	-0.87061	1.41624		-0.8442	-0.89616	0.917698		0.3375		-0.7775	-0.6473	0.135119	0.623699	-0.53417	-0.31256
	0.468571		0.643296	0.732384	-0.05422	1.31669	-0.11679		0.677686		-0.38341	-0.87106	-0.07977		-0.89641	-0.89804	0.620235		0.341667		-0.91945	-0.33201	0.385916	0.229355	-0.58387	0.160292
	0.474286		0.465647	0.54678	0.140679	1.12819	-0.23823		0.68595		-0.91499	-0.71026	1.25812		-0.84039	-1.09744	0.673313		0.345833		0.059069	-0.67335	-0.24257	0.755537	-0.47815	0.430289
	0.48		0.411965	0.561872	0.172645	0.740353	-0.51928		0.694215		-0.8399	-0.63418	1.47655		-0.71317	-0.99508	0.5291		0.35		0.523508	-0.59813	-0.83138	0.802326	-0.13579	-0.20841
	0.485714		0.44727	0.53576	0.361759	1.01719	-0.53725		0.702479		-0.55559	-0.66857	1.32755		-0.56676	-1.20463	1.12986		0.354167		1.89089	-0.53127	-0.5978	0.751114	-0.59677	-0.64358
	0.491429		0.459136	0.103916	0.231355	1.26052	-0.39725		0.710744		-0.84241	-0.83277	1.3375		-0.60882	-1.08119	0.98189		0.358333		0.787531	-0.48958	-0.75483	1.11007	-0.58815	-1.16045
	0.497143		0.308283	-0.0779	0.31237	1.23273	-0.45125		0.719008		-0.77027	-0.75136	1.25216		-0.67499	-1.334	0.781957		0.3625		0.570391	-0.42901	-0.81603	1.04135	-0.38592	-0.06524
	0.502857		0.443459	0.374842	0.279915	1.15	-0.42804		0.727273		-0.78867	-0.98263	1.38786		-0.70519	-1.70151	0.44548		0.366667		0.907041	-0.09704	-0.81023	1.12556	-0.25594	0.143286
	0.508571		0.043746	0.460202	0.240185	1.33302	-0.32727		0.735537		-1.26959	-0.78563	1.5309		-0.71959	-1.6061	0.304942		0.370833		0.707913	-0.40484	-0.96782	0.847067	-0.54126	0.00215
	0.514286		-0.09513	0.085416	0.284281	0.936652	-0.52222		0.743802		-0.94686	-0.68702	1.63791		-0.72091	-1.56555	0.065194		0.375		-0.03342	-0.70533	-0.44021	1.85231	-0.46799	1.27661
	0.52		-0.00286	0.053042	0.004385	0.582191	-0.62808		0.752066		-0.86656	-0.67316	1.72483		-0.65801	-1.0888	0.052245		0.379167		1.43252	-0.47766	-1.33784	1.65991	-0.48413	0.027794
	0.525714		0.041953	0.229606	0.174171	1.15695	-0.57578		0.760331		-0.76861	-0.47804	2.24063		-0.61622	-1.20391	-0.01778		0.383333		-0.56753	-0.26737	-0.86189	1.30384	-0.47815	2.01967
	0.531429		-0.08539	0.163792	0.125335	0.821014	-0.477		0.768595		-0.95407	-0.80054	1.44755		-0.82336	-1.53933	-0.07918		0.3875		0.485442	-0.58538	-0.67417	1.29397	-0.57961	0.403297
	0.537143		-0.12281	0.101613	0.195368	-0.00402	-0.54758		0.77686		-1.09186	-0.96131	1.45561		-0.7884	-1.59613	-0.17384		0.391667		-0.07111	-0.23078	-0.86544	0.945733	-0.5077	1.92528
	0.542857		-0.10822	0.306496	0.193843	-0.12441	-0.89366		0.785124		-1.03077	-0.83612	1.65655		-0.66498	-1.25183	-0.32804		0.395833		1.10709	-0.38205	-1.32904	1.04424	-0.43109	-0.64041
	0.548571		-0.04175	0.268699	0.277626	-0.30462	-1.63559		0.793388		-0.839	-0.84684	1.3664		-0.80114	-1.15998	-0.67675		0.4		0.385976	-0.30735	-1.61315	1.37291	-0.5071	0.561438
	0.554286		-0.25581	0.301871	0.440416	-0.96224	-1.31401		0.801653		-0.95256	-1.02808	1.26891		-0.8266	-1.40416	-1.1421		0.404167		0.796357	-0.23554	-1.46623	1.25995	-0.43964	-0.16077
	0.56		-0.37314	0.036618	0.336785	-1.06019	-0.85243		0.809917		-0.792	-0.74214	1.51938		-1.00493	-2.12032	-0.89875		0.408333		-0.29835	-0.32607	-1.37134	1.04015	-0.55552	0.196825
	0.565714		-0.44804	-0.0047	0.174448	-1.06324	-0.87375		0.818182		-0.79835	-0.8515	1.25164		-0.89754	-1.77952	-1.06175		0.4125		-0.37577	-0.22925	-1.64254	1.72643	-0.60488	-1.10894
	0.571429		-0.35791	0.059514	0.161528	-0.81236	-0.99777		0.826446		-0.7365	-1.01703	1.25153		-0.87998	-1.50289	-1.44028		0.416667		0.318868	-0.31721	-1.42562	1.47294	-0.26739	-0.36269
	0.577143		-0.50165	0.175725	0.214177	-0.32679	-1.05283		0.834711		-0.80964	-1.14227	1.95299		-0.9811	-1.43624	-1.66276		0.420833		1.09679	-0.23096	-1.32549	1.00018	-0.46346	0.344305
	0.582857		-0.50626	0.014217	0.401416	0.055803	-1.35474		0.842975		-0.536	-1.42448	1.7554		-1.15601	-1.52102	-1.66108		0.425		0.666918	-0.18586	-1.41738	0.434009	-0.40889	0.231075
	0.588571		-0.31932	-0.21128	0.133336	-0.15158	-1.5708		0.85124		-0.3578	-1.34081	1.70158		-1.1398		-1.25082		0.429167		0.493536	-0.26481	-1.4507	0.534217	-0.54707	1.37189
	0.594286		-0.37212	-0.26158	0.169529	0.322654	-1.22831		0.859504		-1.05847	-1.20523	1.73027		-1.13261		-1.28791		0.433333		0.041792	-0.33712	-1.34476	0.619615	-0.55185	0.081327
	0.6		-0.34214	-0.1169	0.036181	0.51773	-1.31067		0.867769		-0.99918	-1.2	1.17614		-1.24568		-1.49616		0.4375		1.71309	-0.36265	-1.04568	0.784804	-0.51564	-0.03936
	0.605714		-0.43752	-0.1683	0.230419	0.748513	-1.57909		0.876033		-0.91024	-1.29175	1.15017		-1.3239		-1.43013		0.441667		1.29665	-0.26788	-1.37396	0.80947	-0.52162	0.872062
	0.611429		-0.41274	-0.18798	0.364148	0.541857	-1.849		0.884298		-0.74712	-1.12665	1.24692		-1.42287		-1.75333		0.445833		-0.23198	-0.3196	-0.73612	0.469053	-0.48797	1.658
	0.617143		-0.37238	-0.15485	0.180545	0.144879	-1.98347		0.892562		-0.51153	-1.20269	1.10661		-1.5145		-1.65229		0.45		-0.73559	-0.35141	-1.04212	1.0997	-0.48174	-0.94398
	0.622857		-0.42348	-0.33466	0.463761	0.42379	-1.92831		0.900826		-0.68062	-0.95069	-0.01653		-1.50655		-2.16024		0.454167		-0.59861	-0.04514	-1.04699	2.11056	-0.5451	-0.79696
	0.628571		-0.22655	-0.37737	0.2955	0.046304	-1.53622		0.909091		-0.75253	-0.8041	0.290697		-1.71712		-1.775		0.458333		0.612502	-0.42118	-1.11605	0.846208	-0.49626	0.710953
	0.634286		-0.24855	-0.34673	0.095167	0.053982	-1.13877		0.917355		-0.8307	-1.09501	0.110908		-1.85241		-2.05751		0.4625		0.688791	-0.59524	-1.06814	0.742952	-0.58934	-0.10858
	0.64		-0.17281	-0.36457	0.150585	0.13915	-1.38414		0.92562		-1.20333	-1.08933	0.033839		-1.92889		-1.74102		0.466667		0.26095	-0.37167	-0.97886	1.2147	-0.54733	-0.07634
	0.645714		-0.22762	-0.56848	0.144835	0.194349	-1.63644		0.933884		-1.20717	-1.10721	-0.47631		-1.95363		-1.61144		0.470833		-0.1178	-0.39293	-0.61671	1.28275	-0.55894	-0.02485
	0.651429		-0.2521	-0.39462	-0.07382	0.137929	-1.66134		0.942149		-0.61692	-1.13476	-1.69118		-1.98697		-2.12443		0.475		0.52976	-0.54266	-0.38313	1.21368	-0.6954	-0.10153
	0.657143		-0.3421	-0.50936	0.094406	-0.60011	-1.52114		0.950413		-0.75035		-1.5427						0.479167		0.946943	-0.75603	-0.57403	1.54626	-0.71607	2.48479
	0.662857		-0.08701	-0.56665	0.242541	-0.39613	-1.57514		0.958678		-1.00862		-0.71495						0.483333		0.051353	-0.70159	-0.97774	2.16244	-0.59301	1.1441
	0.668571		-0.03869	-0.53329	0.260728	0.065439	-1.74449		0.966942		-1.18089		-0.71013						0.4875		0.647246	-0.68968	-0.68072	1.4857	-0.55612	1.12867
	0.674286		-0.23181	-0.48673	0.169806	0.210188	-1.65904		0.975207		-1.43546		-0.95327						0.491667		0.079113	-0.73358	0.359526	1.66908	-0.56227	0.814643
	0.68		-0.33087	-0.54585	0.253038	0.164736	-1.83678		0.983471		-1.57031		-0.97034						0.495833		2.15804	-0.74599	-0.51789	1.80859	-0.52409	0.433713
	0.685714		-0.17737	-0.42208	0.282823	0.186913	-1.85949		0.991736		-1.34894		-0.9917						0.5		2.02658	-0.68543	-0.36273	1.49778	-0.40035	1.76192
	0.691429		-0.42321	-0.55984	0.132713	0.157914	-2.15191		1		-1.28856		-1.20469						0.504167		1.65554	-0.49366	-0.01742	1.54167	-0.32845	1.15997
	0.697143		-0.32313	-0.51011	0.341705	0.390525	-2.382												0.508333		0.830739	-0.51017	-0.05934	1.44555	-0.2843	0.054796
	0.702857		-0.23443	-0.30694	0.109469	0.48386	-1.97688												0.5125		0.100985	-0.61974	-0.34532	1.61091	-0.40377	0.014855
	0.708571		-0.10711	-0.28259	0.215908	0.161934	-1.77858												0.516667		0.426239	-0.72047	-0.29909	1.0883	-0.38481	0.818502
	0.714286		-0.1563	-0.36744	0.197723	-0.36311	-1.86188												0.520833		0.034248	-0.5585	-0.04381	1.87289	-0.28583	1.85994
	0.72		-0.08694	-0.42166	0.172335	-0.15633	-1.92881												0.525		1.02747	-0.51068	0.082153	2.13131	-0.25014	1.39004
	0.725714		-0.41699	-0.47577	0.374747	-0.18643	-1.92138												0.529167		1.09458	-0.54556	0.632781	2.46406	-0.23204	1.39322
	0.731429		-0.32714	-0.47288	0.196683	-0.48398	-1.90161												0.533333		1.31282	-0.35959	0.08496	1.63506	-0.2632	0.878407
	0.737143		-0.37482	-0.53074	0.388497	-0.65554	-1.8214												0.5375		1.03684	-0.4535	0.180413	2.4229	-0.23194	1.55659
	0.742857		-0.33023	-0.59151	0.574423	-0.65043	-1.83458												0.541667		1.38012	-0.53178	1.75294	4.20083	-0.20975	0.63949
	0.748571		-0.33625	-0.39987	0.372117	-0.27671	-1.9067												0.545833		1.721	-0.6519	1.22215	4.14979	-0.03092	0.448001
	0.754286		-0.37538	-0.39452	0.451501	-0.40697	-2.01042												0.55		1.01221	-0.53229	0.845396	2.15172	0.010414	0.273283
	0.76		-0.31087	-0.51304	0.323139	-1.19447	-1.95362												0.554167		-0.17277	-0.5835	0.803847	1.96357	-0.05082	0.133984
	0.765714		-0.11305	-0.51817	0.449387	-1.00695	-1.77883												0.558333		0.215539	-0.486	1.09507	1.62486	-0.0117	0.464332
	0.771429		-0.21074	-0.51561	0.781026	-1.14781	-1.79016												0.5625		0.210576	-0.3361	1.13905	1.96986	-0.09839	0.524672
	0.777143		-0.36357	-0.33531	0.658347	-1.20544	-1.65101												0.566667		0.065685	-0.57635	1.23993	2.91574	0.153282	0.058423
	0.782857		-0.46961	-0.44127	0.393416	-0.96467	-1.74729												0.570833		0.495007	-0.48209	1.43084	1.78563	0.145089	0.06319
	0.788571		-0.08443	-0.49966	0.619692	-1.4874	-1.89288												0.575		0.376782	-0.59473	1.29982	2.06904	0.153028	0.501316
	0.794286		0.169937	-0.55769	0.728448		-1.86752												0.579167		0.379731	-0.33593	1.44132	2.23866	0.061053	0.039819
	0.8		-0.3023	-0.30263	0.620663		-2.06786												0.583333		1.10009	-0.59865	1.48156	2.07908	0.253288	0.555312
	0.805714		-0.40842	-0.46131	0.623884		-2.08229												0.5875		2.57853	-0.76828	1.54875	2.4998	0.12305	0.464311
	0.811429		-0.14605	-0.48553	0.579307		-1.991												0.591667		2.08081	-0.20032	1.7389	2.3409	0.08377	-0.57257
	0.817143		-0.72615	-0.65224	0.515128		-1.98436												0.595833		0.182624	-0.40025	1.85663	2.11668	-0.05893	-0.40263
	0.822857		-0.49712	-0.70212	0.722387		-2.0788												0.6		0.359687	-0.61141	1.86449	2.34566	-0.00189	0.635864
	0.828571		-0.38485	-0.81144	0.378836		-1.91479												0.604167		-0.43607	-0.51459	1.13699	2.64558	-0.27858	0.579363
	0.834286		-0.73919	-0.76864	0.460921		-1.66743												0.608333		0.331	-0.09687	1.25247	2.46679	-0.28174	0.712322
	0.84		-0.58437	-0.50512	0.646743		-1.63873												0.6125		0.762704	-0.44874	0.854006	2.52378	-0.24134	-0.23019
	0.845714		-0.74032	-0.82256	0.145907		-1.64387												0.616667		0.275663	-0.31245	0.600028	2.54232	-0.3083	0.413512
	0.851429		-0.85897	-0.81055	0.18969		-2.01805												0.620833		0.363908	-0.68747	0.656364	2.11106	-0.40932	0.294844
	0.857143		-0.79302	-0.92661	-0.33096		-2.09437												0.625		-0.61239	-0.73221	0.350168	2.5134	-0.57551	0.568256
	0.862857		-1.02937	-0.97508	-0.35697		-2.06178												0.629167		-0.55356	-0.79431	0.359714	2.61326	-0.52281	1.86448
	0.868571		-1.0151	-1.1691	-0.7362		-1.99275												0.633333		-0.25919	-0.78887	0.257524	2.73184	-0.59216	1.26344
	0.874286		-0.99091	-1.09347	-0.8968		-2.09706												0.6375		0.377892	-0.53127	0.472571	2.11991	-0.71078	0.764056
	0.88		-0.96491	-1.01926	-0.8924		-2.44789												0.641667		-0.42154	-0.57006	-0.04755	1.95966	-0.70002	1.29475
	0.885714		-0.90531	-0.96229	-0.81503		-2.07855												0.645833		-0.29322	-0.54947	-0.03913	1.84177	-0.58729	1.99335
	0.891429		-1.07184	-1.14086	-0.51865		-1.92742												0.65		0.178397	-0.28233	-0.19653	2.47036	-0.49011	3.12781
	0.897143		-1.25651	-1.4157	-0.82867		-1.80473												0.654167		0.52755	-0.31092	-0.09602	2.45999	-0.53127	3.93486
	0.902857		-1.20898	-1.36135	-1.10181		-1.77778												0.658333		0.183913	-0.11712	0.747137	2.56222	-0.70104	4.50482
	0.908571		-1.31711	-1.55753	-1.31694		-1.58418												0.6625		0.396087	-0.4564	1.21897	2.78185	-0.64784	3.28958
	0.914286		-1.36364	-1.55664	-1.33135		-1.55618												0.666667		1.73351	-0.57057	0.359527	2.19017	-0.50488	1.88581
	0.92		-1.28542	-1.95902	-0.50473		-1.38423												0.670833		0.514861	-0.64969	0.144104	2.10818	-0.68029	1.81457
	0.925714		-1.24932	-2.2604	-1.56805		-1.46659												0.675		0.376223	-0.04174	0.233754	2.75872	-0.76603	3.44409
	0.931429		-0.93802	-2.23906	-1.79737		-1.38728												0.679167		0.378794	-0.13192	-0.16677	1.87154	-0.69472	2.95514
	0.937143		-1.22888	-2.09067	-1.96688		-1.31191												0.683333		1.29756	-0.46286	0.631658	1.37921	-0.55706	1.6242
	0.942857		-1.58209	-1.99585	-2.5888		-1.39491												0.6875		1.07234	-0.29272	0.213915	1.20057	-0.60625	3.19633
	0.948571		-1.69098	-2.1557	-2.66677		-1.45261												0.691667		1.66198	-0.26396	0.031432	1.98416	-0.68473	3.82595
	0.954286		-1.85042	-2.15916	-2.79828		-1.43814												0.695833		1.16942	-0.5202	-0.1299	1.03608	-0.58985	3.28618
	0.96		-2.26334	-2.10332	-2.83915		-1.42691												0.7		0.612678	-0.56988	0.248539	1.03097	-0.55885	2.37793
	0.965714		-2.45455	-2.06023	-3.05507		-1.43674												0.704167		0.368692	-0.65513	0.291961	1.3006	-0.64758	1.88354
	0.971429		-2.43983	-1.97074	-3.12126		-1.58293												0.708333		1.35621	-0.19181	0.266133	1.3229	-0.66569	1.8048
	0.977143		-2.52389	-2.0628	-3.02913		-1.60824												0.7125		0.075435	-0.49707	0.886197	1.06517	-0.74929	2.11791
	0.982857		-2.59459	-2.19567	-2.79135		-1.61542												0.716667		0.004647	-0.32249	0.976035	0.916645	-0.90822	4.38116
	0.988571		-2.63295	-2.07272	-3.12936		-1.52224												0.720833		0.736421	-0.33866	0.650561	1.22916	-0.79259	3.50944
	0.994286		-2.62069	-1.92645	-4.17156		-1.49918												0.725		-0.38256	-0.35618	0.965179	0.75486	-0.81232	1.50008
	1		-2.67477	-2.15996	-5.36892		-1.4591												0.729167		0.272718	-0.27893	1.21242	0.793302	-0.77252	0.939655
	0.308571																		0.733333		0.16976	-0.66262	1.28541	0.586273	-0.66987	1.00161
	0.314286																		0.7375		0.824302	-0.04463	2.57215	1.09494	-0.81103	3.84503
	0.32																		0.741667		1.57446	-0.37082	2.43439	0.56755	-1.00301	2.3423
	0.325714																		0.745833		1.58513	-0.62093	1.11154	0.652275	-1.08687	2.0841
	0.331429																		0.75		0.095843	-0.42169	1.16002	0.896234	-1.08337	2.06733
	0.337143																		0.754167		-0.08875	-0.53995	1.46097	0.396244	-1.07747	0.901093
	0.342857																		0.758333		-0.1794	-0.26073	1.44132	0.314418	-0.69686	2.38042
	0.348571																		0.7625		-0.10274	-0.57975	1.49747	1.00426	-0.67235	2.45962
	0.354286																		0.766667		0.357845	-0.40502	1.37226	0.229534	-0.52504	2.43329
	0.36																		0.770833		0.163873	-0.31007	0.960688	0.20265	-0.49788	2.94357
	0.365714																		0.775		0.817679	-0.56019	0.675267	0.951526	-0.47533	2.55718
	0.371429																		0.779167		0.593184	-0.68304	1.29552	1.16094	-0.8177	2.74733
	0.377143																		0.783333		0.258561	-0.33287	1.44019	1.00477	-0.80702	3.39623
	0.382857																		0.7875		0.242927	-0.43224	0.95264	1.11501	-0.88243	4.25842
	0.388571																		0.791667		0.33321	-0.64186	1.23207	0.840268	-0.7978	5.22202
	0.394286																		0.795833		0.542813	-0.60358	1.2141	1.34229	-0.72145	3.37148
	0.4																		0.8		-0.07442	-0.49213	0.791681	1.62486	-0.83409	2.96967
	0.405714																		0.804167		-0.14483	-0.39038	0.505885	1.05546	-0.81607	3.13666
	0.411429																		0.808333		0.174902	-0.51102	0.285036	0.818662	-0.82427	2.09182
	0.417143																		0.8125		1.78663	-0.5379	0.108168	1.64256	-1.02188	3.07563
	0.422857																		0.816667		0.742676	-0.47835	0.419978	1.22099	-1.00634	2.33073
	0.428571																		0.820833		0.367036	-0.5054	0.425968	2.10767	-0.88089	2.02807
	0.434286																		0.825		0.907038	-0.47307	0.703342	1.72609	-0.80915	2.35184
	0.44																		0.829167		1.15453	-0.48617	0.146349	1.83852	-0.96817	2.60914
	0.445714																		0.833333		1.74068	-0.56988	-0.19148	1.29415	-0.88917	3.59883
	0.451429																		0.8375		2.85506	-0.45725	-0.17819	1.86303	-0.97577	4.49778
	0.457143																		0.841667		3.78264	-0.53314	-0.09715	1.34094	-0.83674	4.22324
	0.462857																		0.845833		2.94809		0.029187	0.549699	-0.71709	3.84184
	0.468571																		0.85		2.48954		-0.18156	0.891129	-0.80898	4.63097
	0.474286																		0.854167		3.19834		-0.16696	1.11518	-0.76312	5.56326
	0.48																		0.858333		2.94074		-0.36591	1.27611	-0.67875	5.32593
	0.485714																		0.8625		1.33287		-0.0949	1.72966	-0.73127	5.7745
	0.491429																		0.866667		1.1764		0.180412	0.923459	-0.72837	4.00838
	0.497143																		0.870833		1.30583		-0.00825	0.587126	-0.75356	4.33441
	0.502857																		0.875		1.08484		0.25247	0.656362	-0.51128	3.07403
	0.508571																		0.879167		1.61252		0.798419	1.00596	-0.32905	2.87913
	0.514286																		0.883333		1.66234		0.361772	0.992181	-0.48618	3.44431
	0.52																		0.8875		1.51305		0.732913	0.657045	-0.42299	3.08583
	0.525714																		0.891667		1.47481		0.438133	0.311017	-0.45859	2.86825
	0.531429																		0.895833		1.80649		0.626605	-0.48329	-0.53153	3.32113
	0.537143																		0.9		0.666733		0.698475	-0.16753	-0.41684	4.54952
	0.542857																		0.904167		-0.16378		1.20194	-0.14371	-0.41999	3.61222
	0.548571																		0.908333		0.167		1.34736	-0.27709	-0.41966	4.36164
	0.554286																		0.9125		0.761607		1.00224	0.26491	-0.13331	4.23208
	0.56																		0.916667		0.474416		1.19071	0.254877	-0.17353	4.42926
	0.565714																		0.920833		1.28672		0.921571			4.78776
	0.571429																		0.925		1.34003		1.61444			4.64231
	0.577143																		0.929167		1.04218		0.510004			5.26559
	0.582857																		0.933333		0.638416		0.531713			5.08656
	0.588571																		0.9375		0.005935		0.497277			5.41873
	0.594286																		0.941667		1.05394		0.276613			5.75225
	0.6																		0.945833		3.3296		0.335195			6.55229
	0.605714																		0.95		2.37371		0.539201			7.1159
	0.611429																		0.954167		1.09605		0.649438			6.7456
	0.617143																		0.958333		1.19405		0.858124			6.36124
	0.622857																		0.9625		1.58347		1.25247			4.98037
	0.628571																		0.966667		1.26226		1.53209			4.88577
	0.634286																		0.970833		1.46065		1.22178			3.94031
	0.64																		0.975		1.09348		0.990633			3.39351
	0.645714																		0.979167		1.99734		0.743768			3.6517
	0.651429																		0.983333		2.8797		0.40145			4.27181
	0.657143																		0.9875		2.60537		0.607702			3.33679
	0.662857																		0.991667		1.91184		0.443374			5.54671
	0.668571																		0.995833		2.50333		0.234877			2.79903
	0.674286																		1				0.338564			3.29458
	0.68
	0.685714
	0.691429
	0.697143
	0.702857
	0.708571
	0.714286
	0.72
	0.725714
	0.731429
	0.737143
	0.742857
	0.748571
	0.754286
	0.76
	0.765714
	0.771429
	0.777143
	0.782857
	0.788571
	0.794286
	0.8
	0.805714
	0.811429
	0.817143
	0.822857
	0.828571
	0.834286
	0.84
	0.845714
	0.851429
	0.857143
	0.862857
	0.868571
	0.874286
	0.88
	0.885714
	0.891429
	0.897143
	0.902857
	0.908571
	0.914286
	0.92
	0.925714
	0.931429
	0.937143
	0.942857
	0.948571
	0.954286
	0.96
	0.965714
	0.971429
	0.977143
	0.982857
	0.988571
	0.994286
	1

## Sheet: Figure 4D,F,H
AP frequency (Hz)		1 month rat L2/3 PC (control)								1 month rat L2/3 PC (CGP)							1 month rat L5 PC (Control)								1 month rat L5 PC (CGP)								6-8 month rat L2/3 PC (Control)						6-8 month rat L2/3 PC (CGP)						6-8 month rat L5 PC (Control)
	0.2	5	9	5	6	5	5	5		5	7	7	6	6	8		6	7	10	7	9	13	6		5	7	8.75	7	10	11	6		1.25	4.16667	5	7.5	2.5		1.66667	4.5	7.5	9.16667	3.33333		4	2.5	4.16667	6	9.16667
	0.4	5	8	7	6	5	4	5		3	7	7	6	7	6		6	8	11	9	10	13	9		8	5	8.75	8	11	11	6		1.25	5	5	8.75	3.75		0.833333	7.5	10	10	3.33333		6.5	1.25	3.33333	8.5	11.6667
	0.6	5	8	7	5	8	5	6		5	7	7	4	8	6		7	7	11	8	7	13	5		7	6	10	4	9	9	6		1.875	5	6.25	9.375	2.5		1.66667	6	8.33333	12.5	3.33333		6.5	1.25	5	7.5	14.1667
	0.8	5	5	5	4	5	5	4		5	8	6	5	7	8		6	5	11	8	9	12	7		6	5	10	6	10	11	5		1.25	5.83333	5	8.125	2.5		2.5	7	10.8333	10.8333	3.33333		5.5	1.25	4.16667	8	11.6667
	1	6	10	7	6	5	3	6		4	7	8	3	6	6		6	7	11	7	9	13	7		8	4	8.75	4	11	9	5		0	0	6.25	8.125	1.25		0.833333	6	10	11.6667	1.66667		3	0	4.16667	3.5	10
	1.2	6	6	7	6	7	4	6		7	8	7	7	7	5		6	7	11	9	9	13	7		6	6	10	7	9	13	6		0	0	3.75	5	2.5		1.66667	7	9.16667	11.6667	2.5		1	0	2.5	5	4.16667
	1.4	3	8	4	6	6	6	7		6	5	8	9	8	7		7	7	10	8	8	14	5		5	5	6.25	5	11	10	6		0	0	5	5	1.25		1.66667	7	10.8333	12.5	2.5		0	0	4.16667	2.5	2.5
	1.6	3	5	0	5	4	5	3		5	7	7	5	8	7		5	6	9	9	8	11	9		6	6	10	6	10	11	6		0	0	3.75	1.875	1.25		0	7.5	10.8333	10	2.5		0	0	2.5	1	2.5
	1.8	2	4	0	5	4	3	4		4	6	8	5	6	6		4	6	5	7	5	14	5		8	4	10	5	9	9	6		0	0	3.75	5	1.25		1.66667	7.5	10.8333	10.8333	2.5		0	2.5	3.33333	1	2.5
	2	0	3	0	3	1	3	3		4	9	7	4	7	7		5	7	6	7	5	10	6		6	5	7.5	6	10	12	5		0	0	2.5	5	1.25		1.66667	7.5	9.16667	11.6667	1.66667		0	0	1.66667	0.5	1.66667
	2.2	1	3	2	3	4	0	3		5	6	6	7	8	7		3	7	7	8	5	14	7		5	4	10	5	11	11	5		0	0	1.25	3.125	1.25		2.5	7	9.16667	10.8333	3.33333		0	0	0.833333	0	2.5
	2.4	1	1	1	3	2	1	0		3	7	7	6	7	6		4	5	5	7	4	11	5		5	5	10	5	9	10	6		0	0	2.5	2.5	0		1.66667	7	10	10	2.5		0	0	1.66667	1	0
	2.6	0	2	1	1	2	1	2		4	5	7	4	7	7		3	6	6	7	3	11	6		6	5	7.5	4	10	11	6		0	0	0	2.5	0		1.66667	6	8.33333	10	1.66667		0	0	0	0.5	1.66667
	2.8	0	1	1	1	1	0	1		6	7	7	4	8	6		3	8	4	6	4	14	5		5	5	10	7	10	11	5		0	0	0	1.25	2.5		0.833333	7.5	8.33333	10	1.66667		0	0	0	0	1.66667
	3	0	0	1	2	2	0	0		4	7	7	4	7	6		3	5	6	8	3	10	4		6	5	8.75	6	10	10	5		0	0	2.5	1.875	0		1.66667	6.5	8.33333	10.8333	4.16667		0	0	1.66667	0	0
	3.2	0	0	0	0	4	0	0		5	7	7	5	7	6		3	6	3	8	2	13	6		8	3	10	6	10	10	6		0	0	1.25	1.25	0		0.833333	7.5	8.33333	9.16667	5		0	0	0.833333	0	0
	3.4	1	0	1	0	2	1	0		4	6	7	2	6	7		3	8	4	6	4	11	7		5	6	10	5	9	12	6		0	0	0	0.625	0		0.833333	7	8.33333	10	2.5		0	0	0	1	0
	3.6	0	0	1	0	3	1	0		4	7	6	5	8	6		3	7	5	7	2	13	5		6	6	6.25	6	11	10	7		0	0	0	1.25	1.25		1.66667	7	8.33333	10	5		0	0	0	0	2.5
	3.8	0	0	0	0	3	0	1		3	6	8	3	7	8		4	5	5	7	3	11	4		7	5	8.75	4	10	10	5		0	0	1.25	1.25	1.25		0	7.5	7.5	9.16667	3.33333		0	0	0.833333	0	2.5
	4	0	0	0	0	2	0	0		6	8	8	4	6	6		3	7	5	6	1	10	5		6	5	11.25	3	10	10	6		0	0	0	1.25	0		0.833333	6.5	8.33333	8.33333	5.83333		0	2.5	0	1	0
	4.2	1	0	2	0	4	1	0		6	6	6	4	9	6		3	6	5	6	2	14	6		7	3	8.75	7	10	10	6		0	0	1.25	0.625	1.25		0.833333	6.5	8.33333	10	9.16667		0	0	0.833333	0	0
	4.4	1	0	0	0	3	2	0		4	6	8	4	7	6		5	6	5	6	2	11	4		6	4	8.75	6	9	10	5		0	0	1.25	1.25	0		2.5	7.5	6.66667	9.16667	10		0	0	0.833333	0	0
	4.6	4	0	2	0	3	1	0		5	8	7	4	8	7		3	7	5	6	2	11	6		6	7	10	4	10	13	6		0	0	0	1.875	0		0.833333	6.5	7.5	9.16667	10		0	0	0	0	0
	4.8	2	0	1	0	3	1	0		5	6	6	4	6	6		4	7	5	9	2	12	5		7	4	10	4	10	10	6		0	0	1.25	0.625	0		0.833333	7.5	7.5	8.33333	10		0	2.5	0.833333	0	0
	5	1	1	2	0	4	0	0		5	6	7	4	8	6		5	6	5	6	2	12	5		5	5	6.25	7	10	10	5		0	0	1.25	1.25	0		1.66667	6.5	7.5	10	11.6667		0	0	0.833333	0.5	0
	5.2	1	0	2	0	4	0	0		5	7	6	2	6	7		5	7	5	6	3	11	8		7	5	10	3	9	9	6		0	0	1.25	0.625	0		1.66667	7	8.33333	7.5	8.33333		0	0	1.66667	0.5	0
	5.4	0	0	1	0	3	0	0		4	7	8	2	6	6		3	7	5	6	2	13	5		7	5	10	5	10	11	5		0	0	1.25	1.25	0		0.833333	6.5	6.66667	9.16667	7.5		0	0	0.833333	0.5	0
	5.6	3	0	2	0	5	1	0		6	6	7	2	8	5		5	6	7	6	3	11	5		5	4	7.5	5	10	10	5		0	0	1.25	1.875	0		0	7	6.66667	10	11.6667		0	1.25	1.66667	1	0
	5.8	0	0	0	0	4	0	0		6	7	8	2	9	7		4	7	5	8	2	10	4		6	5	10	5	10	11	7		0	0	1.25	1.875	0		0.833333	6.5	6.66667	8.33333	10		0	0	0.833333	1	0
	6	2	1	1	0	4	1	0		4	5	7	3	7	7		5	5	4	7	1	15	6		9	5	10	5	9	12	6		0	0	0	1.875	0		0.833333	7	7.5	7.5	9.16667		0	1.25	0	0	0
	6.2	4	0	1	0	2	1	0		5	8	7	2	6	6		4	8	8	8	3	10	6		5	5	7.5	5	10	10	6		0	0	1.25	1.25	0		0.833333	6	6.66667	9.16667	9.16667		0	0	0.833333	0	0
	6.4	4	1	3	0	4	2	0		5	6	7	2	8	6		5	5	6	6	3	14	6		6	5	8.75	5	9	9	5		0	0	1.25	1.875	0		0	7	6.66667	9.16667	9.16667		0	1.25	0.833333	0.5	0
	6.6	3	2	0	0	6	1	0		4	8	7	2	7	6		4	7	7	5	2	11	6		8	3	10	4	10	10	6		0	0	2.5	1.875	0		0.833333	7	6.66667	8.33333	10		1.5	3.75	1.66667	1	0
	6.8	4	2	4	0	4	1	0		6	6	8	3	7	7		7	6	11	8	1	12	6		6	6	7.5	6	10	11	6		0	0	1.25	1.875	0		0.833333	6.5	6.66667	8.33333	9.16667		3	1.25	0.833333	0	0
	7	3	2	0	0	4	2	0		6	9	6	4	7	6		5	6	10	7	3	12	5		5	4	10	6	9	11	5		0	0	0	1.875	0		0	6.5	6.66667	8.33333	7.5		3.5	0	0	0	0
	7.2	5	2	1	0	4	3	0		5	6	9	2	7	7		5	7	10	8	2	11	6		7	5	10	3	10	10	6		0.625	0	2.5	1.875	1.25		0.833333	6.5	6.66667	7.5	7.5		4	0	1.66667	0	0
	7.4	2	3	2	0	5	2	0		6	8	6	3	7	6		5	7	10	4	2	14	6		7	5	8.75	6	8	11	6		0	0	2.5	1.875	0		0	6.5	7.5	8.33333	10		3	0	1.66667	1	0
	7.6	5	2	2	0	4	2	0		5	6	7	4	7	7		5	6	11	8	2	11	5		6	6	10	6	11	10	5		0	0	1.25	1.875	0		0.833333	7.5	5.83333	7.5	7.5		3	0	0.833333	0.5	0
	7.8	4	3	2	0	4	5	1		5	7	8	2	7	7		5	5	7	5	2	12	5		7	4	8.75	3	10	11	7		0	0	2.5	1.875	0		0	7	5.83333	9.16667	10		4	0	1.66667	1.5	1.66667
	8	4	3	2	0	5	4	1		4	7	6	2	5	5		7	6	7	9	3	13	6		7	4	8.75	5	9	11	5		0.625	0	2.5	1.875	0		0.833333	7	6.66667	5.83333	6.66667		4.5	0	1.66667	2	0.833333
	8.2	4	3	2	0	5	4	0		5	9	6	3	8	7		6	6	10	6	2	12	6		6	5	8.75	5	9	10	5		0	0	1.25	2.5	0		0.833333	6.5	5.83333	7.5	5.83333		6	0	0.833333	0.5	0
	8.4	3	2	1	0	5	4	1		5	6	7	2	8	6		4	7	7	7	3	12	6		7	4	10	6	10	10	7		0.625	0	1.25	5	0		0.833333	6	5.83333	10	10		5	0	0.833333	1	0
	8.6	6	3	0	0	5	3	1		6	8	7	3	7	6		5	6	9	6	3	13	5		6	6	8.75	4	10	10	5		0	0	1.25	6.875	0		0.833333	7	5.83333	5.83333	6.66667		5	1.25	0.833333	2.5	0
	8.8	4	3	2	0	4	5	2		7	6	5	2	6	6		5	6	7	7	4	13	7		7	4	8.75	6	9	12	7		0.625	0	1.25	7.5	0		0	7	6.66667	5	6.66667		5	1.25	1.66667	0.5	0
	9	6	2	3	0	5	5	2		6	9	9	4	7	7		5	6	7	6	2	12	7		7	4	8.75	3	10	10	5		0.625	0	2.5	6.875	0		0	6	5.83333	6.66667	7.5		4.5	3.75	5.83333	0.5	0
	9.2	5	3	2	0	5	4	2		4	6	7	5	5	6		7	7	10	8	4	12	4		8	6	10	6	9	10	6		0.625	0	2.5	6.25	0		0	6.5	5.83333	6.66667	7.5		4	1.25	5	1	0
	9.4	5	3	2	0	5	5	1		5	8	7	1	7	6		5	6	5	7	3	13	6		4	3	7.5	7	10	10	6		0	0	2.5	6.875	0		0.833333	7	6.66667	10	10.8333		4.5	0	5.83333	1	0
	9.6	6	4	3	1	5	4	2		6	7	8	2	7	7		6	6	8	6	3	12	7		5	5	10	3	10	11	5		0.625	0	1.25	6.875	0		0	6	5.83333	5	7.5		4.5	0	5	0.5	0
	9.8	4	4	2	1	5	4	2		5	8	7	4	6	7		5	6	6	6	4	13	5		8	7	10	4	9	10	6		0.625	0	1.25	6.875	0		0.833333	7.5	6.66667	7.5	9.16667		4	2.5	5.83333	2.5	0
	10	4	3	6	1	5	4	2		7	6	6	3	7	5		5	6	6	5	4	12	6		7	5	8.75	5	9	11	6		0.625	0	3.75	6.25	5		0	7	5	6.66667	8.33333		4.5	1.25	5.83333	2.5	0

## Sheet: Figure 4
		L2/3 (Rat 1M)								L2/3 (Rat 6-8M)								L2/3 (Human)
		Control ACSF			+ 5µM CGP-55,845					Control ACSF			+ 5µM CGP-55,845					Control ACSF			+ 5µM CGP-55,845
		Baseline	Peak Bac	% of control (baclofen)	Baseline	Peak Bac	% of control (baclofen)			Baseline	Peak Bac	% of control (baclofen)	Baseline	Peak Bac	% of control (baclofen)			Baseline	Peak Bac	% of control (baclofen)	Baseline	Peak Bac	% of control (baclofen)
	20170401_02	5.2	0.2	3.84615	4.4	4	90.9091		20210413_05	1.75	0	0	1.66667	1.33333	80		PB12	3.4	0.8	23.5294	2.25	1.75	77.7778
	20170401_04	8	0	0	7.2	6.6	91.6667		20210414_05	4.66667	0	0	5.8	6.8	117.241		PB13	5	1.8	36	4.6	4.9	106.522
	20170406_02	6.2	0.6	9.67742	7	7	100		20210419_02	5	0.5	10	9	8.33333	92.5926		PB22	3.8	0	0	3.66667	4.66667	127.273
	20170406_04	5.4	0.4	7.40741	4.8	3.8	79.1667		20210419_04	8.25	2	24.2424	10	9.66667	96.6667		PB36	3.75	0	0	4	5.375	134.375
	20170410_02	5.6	2.8	50					20210420_01	3	1	33.3333	3.33333	2.33333	70		PB36	5	2	40	3.66667	5	136.364
	20170410_04	4.4	0.4	9.09091	6.8	7	102.941										HBRT21	3.66667	1	27.2727	3	3.16667	105.556
	20170411_01	5.2	0.2	3.84615	6.8	6.6	97.0588
		L5 (Rat 1M)								L5 (Rat 6-8M)								L5 (Human)
		Control ACSF			+ 5µM CGP-55,845					Control ACSF			+ 5µM CGP-55,845					Control ACSF			+ 5µM CGP-55,845
		Baseline	Peak Bac	% of control (baclofen)	Baseline	Peak Bac	% of control (baclofen)			Baseline	Peak Bac	% of control (baclofen)	Baseline	Peak Bac	% of control (baclofen)			Baseline	Peak Bac	% of control (baclofen)	Baseline	Peak Bac	% of control (baclofen)
	20170401_03	6.2	3.2	51.6129	6.8	6.4	94.1176		20210413_06	6.2	0	0	7	7.33333	104.762		PB12	6.11111	0	0	9.66667	10.3333	106.897
	20170401_05	6.8	6.2	91.1765	5.4	5	92.5926		20210414_06	1.5	0	0	1	1	100		PB13	5.33333	2.6	48.75	7.5	7.5	100
	20170406_01	10.8	4.6	42.5926	9.25	8.75	94.5946		20210419_01	4.66667	0.333333	7.14286	9.25	10.5	113.514		PB22	2.91667	0.5	17.1429	1	1.66667	166.667
	20170406_03	7.8	7.2	92.3077	5.8	5.4	93.1034		20210419_03	7.8	1	12.8205					PB36	5.66667	0	0	6.66667	7	105
	20170410_03	8.8	2.8	31.8182	10.2	10	98.0392		20210420_01	12.6667	2.33333	18.4211	16	17.3333	108.333		HBRT21	3.88889	0.686275	17.6471	3.33333	3.66667	110
	20170410_05	12.8	11.6	90.625	10.2	10.4	101.961
	20170411_02	6.8	5.2	76.4706	5.6	5.8	103.571

## Sheet: Figure 5
Cell_ID	Animal/Case_ID	Species	Strain	Group	Age	Sex	Layer	Slice	Cell	L1 - EPSC amp. (%)	L4 - EPSC amp. (%)	L5 - EPSC amp (%)	L1 - PPR (Ctrl)	L1 - PPR (Bac)	L1 - PPR (CGP)	L4 - PPR (Ctrl)	L4 - PPR (Bac)	L4 - PPR (CGP)	L5 - PPR (Ctrl)	L5 - PPR (Bac)	L5 - PPR (CGP)	L1 PPR (% Ctrl)	L4 PPR (% ctrl)	L5 PPR (% ctrl)
	PB19	Human	Human	Control	65	M	L23	3	1	4.90569	6.57208		1.53717	3.6262	1.24219	1.70373	3.39953	1.68207				235.902	199.535
	PB19	Human	Human	Control	65	M	L23	4	1	2.97475	1.51564		1.35439	1.27496	1.28049	1.40895	3.53683	1.05366				94.1355	251.025
	PB19	Human	Human	Control	65	M	L23	5	1	14.7487	0		1.05786	1.62283	0.874998	1.76195		1.17465				153.407
	PB20	Human	Human	Control	30	M	L23	1	1	19.9386	13.8127		1.14742	1.85092	1.14344	1.50598	2.10659	1.24165				161.311	139.882
	PB20	Human	Human	Control	30	M	L23	2	1	16.2177	20.2256		1.39934	1.87941	1.0352	1.2655	1.85535	1.03745				134.307	146.609
	PB21	Human	Human	Control	50	M	L23	3	1	0	19.8047		1.7973			1.5146	1.66769	1.40466					110.107
	PB21	Human	Human	Control	50	M	L23	1	1	9.99924			1.09003	1.88529	1.10961							172.958
	PB22	Human	Human	Control	55	M	L23	1	1	7.11693	2.62987		1.25559	3.06397		2.36981	1.94728					244.026	82.1703
	PB22	Human	Human	Control	55	M	L23	3	1	2.30092	9.98811		2.10796	3.13057		1.4438	2.5409					148.511	175.987
	PB22	Human	Human	Control	55	M	L23	3	1	9.33366	15.2452		1.91936	3.02629	1.84473	1.53237	1.88874	1.54838				157.672	123.256
	HBRT9	Human	Human	Control	65	M	L23	4	1	6.18998	7.41796		1.03221	1.89135	1.55629	1.13175	1.80957	1.2439				183.233	159.891
	HBRT9	Human	Human	Control	65	M	L23	5	1	19.0328	18.2116		1.27867	1.69585	1.09774	1.13673	1.68874	1.10417				132.626	148.561
	HBRT7	Human	Human	Control	48	F	L23	2	1	13.8404	8.35048		1.08532	1.7264	0.984108	1.48184	2.01386	1.08972				159.069	135.903
	HBRT16	Human	Human	Control	74	F	L23	1	1	19.9239	19.8799		1.53697	1.78731	1.47284	1.67448	1.63742	1.05379				116.288	97.7868
	HBRT16	Human	Human	Control	74	F	L23	2	1	35.8	40.2421		2.47508	1.79216		2.56406	2.16479					72.4084	84.4284
	PB 21	Human	Human	Control	50	M	L5	1	1	4.93915		17.6725	1.41332	2.28217	1.20066				1.35691	1.51872	1.24188	161.476		111.925
	PB 21	Human	Human	Control	50	M	L5	2	1	21.705		25.6466	1.02513	1.39381	1.22625				1.53568	1.49942	1.47452	135.964		97.6389
	PB 21	Human	Human	Control	50	M	L5	4	1	31.6041		13.9514	1.30761	1.06713	1.26144				1.22464	1.54903	1.25186	81.609		126.488
	PB 21	Human	Human	Control	50	M	L5	5	1	31.6641		54.725	1.65535	2.10053	2.10231				1.50419	1.63366	1.74401	126.893		108.608
	PB 22	Human	Human	Control	55	M	L5	2	1	10.4231		46.7595	1.45546	2.07499	1.59761				1.15715	1.12418	1.01727	142.566		97.1512
	PB 22	Human	Human	Control	55	M	L5	4	1	14.5825		42.6903	1.45935	1.38361	1.637				1.31507	1.53781	1.25422	94.81		116.938
	PB 22	Human	Human	Control	55	M	L5	1	1	3.08613		10.749	1.32893	2.51418	1.29525				1.06732	2.28415	0.883458	189.188		214.008
	PB 22	Human	Human	Control	55	M	L5	1	1	7.17237		3.69521	1.48689	1.8009	1.57135				1.36472	2.0724	1.4811	121.119		151.855
	PB 22	Human	Human	Control	55	M	L5	2	1	14.2077		16.1653	1.53161	1.58757	1.2596				1.15328	1.58868	1.18606	103.654		137.754
	HBRT9	Human	Human	Control	65	M	L5	5	1	15.4497		10.0963	1.04782	0.845351	0.830584				0.810343	1.24645	0.820345	80.6773		153.817
20170517_01	376	Rat	WTFLOX	Control	1M	M	L23	1	1	15.2304	23.8131		1.46032	1.84354	1.41992	0.813501	0.590927	0.932125				126.242	72.64
20170517_02	376	Rat	WTFLOX	Control	1M	M	L23	2	1	41.7221	33.5779		1.03165	1.49174	1.10102	1.09253	1.29158	0.959823				144.598	118.22
20170620_02	588	Rat	LRGDEL	Control	1M	M	L23	2	1	43.5907	36.5791		1.09811	1.07179	1.30969	1.09394	1.19724	1.15151				97.6032	109.443
20170620_04	588	Rat	LRGDEL	Control	1M	M	L23	4	1	22.0344	48.8072		1.359	2.61917	1.4852	1.0761	1.39697	1.05613				192.728	129.817
20170704_01	290	Rat	SGe8	Control	1M	F	L23	1	1	16.0971	11.7843		1.87373	2.6653	2.02636	1.16734	2.58025	1.15691				142.246	221.037
20170704_04	290	Rat	SGe8	Control	1M	F	L23	4	1	45.723	60.286		1.38856	1.63589	1.46307	1.22645	1.33664	1.23516				117.812	108.984
20170711_01	390	Rat	WTFLOX	Control	1M	M	L23	1	1	8.58744	35.1655		1.14238	1.28929	1.04948	0.889974	1.00126	0.93853				112.86	112.504
20170711_03	390	Rat	WTFLOX	Control	1M	M	L23	3	1	23.5877	25.8336		1.25806	1.5454	1.11414	1.01657	1.23195	1.09651				122.84	121.186
20170517_03	376	Rat	WTFLOX	Control	1M	M	L5	3	1	26.7832		66.9732	1.39286	2.43755	1.39761				1.36129	1.35133	1.23653	175.002		99.2683
20170517_04	376	Rat	WTFLOX	Control	1M	M	L5	4	1	37.4717		77.1275	1.40738	1.8078	0.999598				0.88496	0.836685	1.15109	128.452		94.5449
20170620_01	588	Rat	LRGDEL	Control	1M		L5	1	1	42.7679		42.3785	1.19998	1.18463	1.50816				1.63605	1.65099		98.7212		100.913
20170620_03	588	Rat	LRGDEL	Control	1M		L5	3	1	37.8511		38.6049	1.33723	1.71878	1.09031				1.32899	1.45533	1.18863	128.533		109.506
20170704_02	290	Rat	SGe8	Control	1M	F	L5	2	1	41.6887		51.4131	1.58641	2.17081					1.35217	1.70141	1.42509	136.838		125.828
20170704_03	290	Rat	SGe8	Control	1M	F	L5	3	1	12.9393		107.923	0.852318	5.4202	1.52502				0.902629	0.726901	0.745944	635.936		80.5315
20170711_02	390	Rat	WTFLOX	Control	1M	M	L5	2	1	32.842		31.1595	1.21959	1.55522	1.35818				0.991705	1.44034	0.903257	127.52		145.239
20170711_04	390	Rat	WTFLOX	Control	1M	M	L5	4	1	36.4086		27.991	1.14402	1.35881	1.16213				1.39209	1.64227	1.22234	118.775		117.971
20211210_01	2528	Rat	CRLLE	Control	6M	F	L23	1	1	23.0319	19.9883		1.16553	1.92617	1.22045	1.21978	1.44843	1.10053				165.261	118.745
20211210_03	2528	Rat	CRLLE	Control	6M	F	L23	3	1	31.7409	68.8047		1.23939	1.7925	1.37366	1.11556	1.06875	1.12353				144.627	95.804
20211213_02	2529	Rat	CRLLE	Control	6M	F	L23	2	1	23.4248	21.402		1.471	1.66281	1.60759	1.24267	1.69818	1.89358				113.04	136.656
20211213_05	2529	Rat	CRLLE	Control	6M	F	L23	5	1	31.3712	38.2916		1.51416	1.82477	1.68687	1.53795	1.55571	1.57955				120.514	101.155
20211214_01	2530	Rat	CRLLE	Control	6M	F	L23	1	1	14.4761	19.7759		1.51332	1.69506	1.45986	1.1157	1.45982	1.18089				112.009	130.843
20211214_04	2530	Rat	CRLLE	Control	6M	F	L23	4	1	28.6587	23.3437		1.61705	1.97071	1.92295	1.07048	1.56287	1.12881				121.87	145.997
20221006_03	3468	Rat	CRLLE	Control	6M	M	L23	3	1	44.7364	49.3324		1.34071	1.70515	1.2516	1.1912	1.54902	1.30327				127.182	130.039
20221007_02	3522	Rat	CRLLE	Control	6M	M	L23	2	1	42.2067	43.3076		1.28792	1.44952	1.30006	1.04016	1.18937	1.10916				112.547	114.346
20211210_02	2528	Rat	CRLLE	Control	6M	F	L5	2	1	11.4021		35.6448	1.77206	1.63311	1.42964				1.37289	1.60825	1.51873	92.1588		117.143
20211213_01	2529	Rat	CRLLE	Control	6M	F	L5	1	1	47.513		41.5243	1.27201	1.31863	1.38015				1.30383	1.4525	1.29798	103.665		111.403
20211213_03	2529	Rat	CRLLE	Control	6M	F	L5	3	1	31.1174		50.5668	2.4513	1.72635	3.11641				1.48669	1.6059	1.51289	70.426		108.018
20211213_04	2529	Rat	CRLLE	Control	6M	F	L5	4	1	50.5188		50.6195		1.11474					1.29076	1.52818	1.28289			118.394
20211214_02	2530	Rat	CRLLE	Control	6M	F	L5	2	1	19.7915		32.3633	1.04945	1.63045					1.45415	1.53466		155.363		105.536
20211214_03	2530	Rat	CRLLE	Control	6M	F	L5	3	1	51.4376		67.586	1.21662	1.45004	1.18723				1.25372	1.23936	1.29077	119.186		98.8548
20221006_01	3468	Rat	CRLLE	Control	6M	M	L5	1	1	11.7007		20.3318	1.22412	1.64029	1.41923				1.33977	1.5833	1.45228	133.997		118.177
20221006_02	3468	Rat	CRLLE	Control	6M	M	L5	2	1	68.6708		34.7272	1.72588	1.30893	1.42821				1.1881	1.27646	1.24698	75.8413		107.436
20221007_01	3522	Rat	CRLLE	Control	6M	M	L5	1	1	69.1708		44.0961	1.80258	1.48128					1.33735	1.43743	1.17922	82.1753		107.483

## Sheet: Figure 5J&K
		HBRT91	HBRT91	HBRT93	HBRT93	HBRT94	HBRT94			HBRT91	HBRT91	HBRT93	HBRT93	HBRT94	HBRT94
		10 Hz Control								20 Hz Control
	EPSC1	1	1	1	1	1	1		EPSC1	1	1	1	1	1	1
	EPSC2	0.166944	1.17269	1.07476	1.16378	1.25548	0.960568		EPSC2	0.81974	0.926842	1.19531	0.922332	1.30103	0.999137
	EPSC3	0.567306	0.742718	1.0454	0.986047	1.26298	0.906548		EPSC3	1.00517	0.766633	1.13035	0.85828	1.2771	0.92147
	EPSC4	0.559339	0.764243	1.00032	0.916206	1.22658	0.856938		EPSC4	0.783757	0.739035	1.0657	0.716835	1.28929	0.7586
	EPSC5	0.694493	0.509928	1.04094	0.912546	1.17719	0.759377		EPSC5	0.30695	0.580187	1.00596	0.736136	1.2273	0.807357
	EPSC6	0.706656	0.554469	0.941678	0.911934	1.2225	0.860714		EPSC6	0.239756	0.51809	1.01808	0.668602	1.14679	0.772117
	EPSC7	0.580592	0.756295	1.04923	0.944571	1.1671	0.759958		EPSC7	0.336878	0.549597	0.889917	0.655942	1.17427	0.734574
	EPSC8	0.773391	0.885153	1.05213	0.926247	1.1478	0.738535		EPSC8	0.233589	0.572545	0.946847	0.688833	1.06995	0.737062
	EPSC9	0.604016	0.409311	1.00676	0.953382	1.23584	0.833359		EPSC9	0.315126	0.502468	0.824792	0.720782	1.18385	0.723315
	EPSC10	0.661605	1.10045	1.01528	0.974125	1.15508	0.755736		EPSC10	0.295501	0.56645	0.784806	0.608453	1.11572	0.70994
		HBRT91	HBRT91	HBRT93	HBRT93	HBRT94	HBRT94			HBRT91	HBRT91	HBRT93	HBRT93	HBRT94	HBRT94
		10 Hz CGP								20 Hz CGP
	EPSC1	1	1	1	1	1	1		EPSC1	1	1	1	1	1	1
	EPSC2	0.99341	1.04283	1.34835	1.00977	1.24399	0.99082		EPSC2	0.639673	0.894955	1.33464	1.09337	1.36911	1.05237
	EPSC3	0.951127	0.965802	1.28883	0.970782	1.22831	0.904864		EPSC3	0.999121	0.900842	1.21015	0.952088	1.30817	0.902521
	EPSC4	0.911674	0.884351	1.28534	0.809789	1.18781	0.888984		EPSC4	0.740893	0.761122	1.11824	0.952876	1.23707	0.809583
	EPSC5	0.930001	0.910113	1.27718	0.812544	1.3127	0.778178		EPSC5	NaN	0.640899	0.966153	0.856259	1.18859	0.785146
	EPSC6	0.943291	0.835088	1.23672	0.812088	1.24139	0.787809		EPSC6	0.252426	0.839328	0.977471	0.811919	1.15655	0.748309
	EPSC7	0.909796	1.1024	1.19001	0.861416	1.15599	0.775748		EPSC7	0.391752	0.755011	0.906061	0.889806	1.13984	0.707658
	EPSC8	0.834199	1.14944	1.17972	0.903217	1.19719	0.754284		EPSC8	0.554844	0.807199	1.02373	0.794686	1.03147	0.688181
	EPSC9	0.858286	0.864015	1.22242	0.769322	1.19018	0.790417		EPSC9	0.455115	0.791728	0.984513	0.852392	1.04909	0.709453
	EPSC10	0.866903	1.02738	1.18802	0.849059	1.21295	0.763466		EPSC10	0.635914	0.709985	0.921372	0.844219	1.059	0.691865

[truncated: 8 more sheets: Figure 6, Figure 6B&G, Figure 7, Figure 8A + Table S3, Figure 8B-F, Figure 8D, Figure 8G, Figure 8H]
